# Supplementary material for: Associative Transcriptomics Study Dissects the Genetic Architecture of Seed Glucosinolate Content in Brassica napus
Source: DNA Res. 2014 Jul 15;21(6):613–25. doi: 10.1093/dnares/dsu024 (PMC4263295; doi:10.1093/dnares/dsu024)
Supplement: Supplementary Data [file supp_dsu024_dsu024supp_table1.xlsx]

## Sheet: Sheet1
Table S1. Plant materials used in this study
No.	Code	Accession name	Crop Type
1	A34_Chu	Chuanyou 2	Chinese semi-winter oilseed rape
2	NIN	Ningyou 7	Chinese semi-winter oilseed rape
3	A144_She	Shengliyoucai	Chinese semi-winter oilseed rape
4	IB184_Yor	Xiangyou 15	Chinese semi-winter oilseed rape
5	A188_Zho	Zhongshuang 11	Chinese semi-winter oilseed rape
6	D113_NEWH	New Hakuran	Japanese Kale
7	IB164_Tai	Taisetsu	Japanese Kale
8	IB15_BraS	Brauner Schnittkohl	Siberian Kale
9	D132_RAGJ	Ragged Jack	Siberian Kale
10	D146_SIBB	Siberische Boerenkool	Siberian Kale
11	A18_Bro	Bronowski	Spring oilseed rape
12	D31_CES	Ceska	Spring oilseed rape
13	R_A48_Dra	Drakkar	Spring oilseed rape
14	IB49_Dup	Duplo	Spring oilseed rape
15	IB53_Erg	Erglu	Spring oilseed rape
16	D69_HAN	Hanna	Spring oilseed rape
17	D83_KAR	Karoo-057	Spring oilseed rape
18	D108_MON	Monty-028	Spring oilseed rape
19	IB110_N01D_1330	N01D-1330	Spring oilseed rape
20	IB111_N02D_1952	N02D-1952	Spring oilseed rape
21	D134_RAPCR	Rapid Cycling Rape	Spring oilseed rape
22	A135_Reg	Regent	Spring oilseed rape
23	A155_Ste	Stellar	Spring oilseed rape
24	IB156_Sur400_024	Surpass 400-024	Spring oilseed rape
25	D173_TOP	Topas	Spring oilseed rape
26	IB175_Tri	Tribune	Spring oilseed rape
27	D181_WESD	Westar 10	Spring oilseed rape
28	D3_ALT	Altasweet	Swede
29	IB73_Hug	Huguenot	Swede
30	R_IB78_JauCV	Jaune a Collet Vert	Swede
31	IB141_SenNZ	Sensation NZ	Swede
32	IB169_TeqxAra	Tequila x Aragon	Swede
33	D170_TIN	Tina	Swede
34	IB178_Vig	Vige	Swede
35	D182_WILR	Wilhelmsburger; Reform	Swede
36	A187_Xia	York	Swede
37	D32_CHE_DZA	Chembere Dzagumhana	Vegetable rape (Collard greens)
38	D8_AphRR	Aphid Resistant Rape	Winter Fodder Rape
39	IB23_Can	Canard	Winter Fodder Rape
40	R_IB40_CouN	Couve nabica	Winter Fodder Rape
41	IB50_DwaE	Dwarf Essex	Winter Fodder Rape
42	IB52_EngG	English Giant	Winter Fodder Rape
43	IB65_GroGS	Groene Groninger Snijmoes	Winter Fodder Rape
44	A93_Lih	Liho	Winter Fodder Rape
45	IB106_MoaR	Moana, Moana Rape	Winter Fodder Rape
46	IB121_Palu	Palu	Winter Fodder Rape
47	D128_Q10	Q100	Winter oilseed rape(synthetic)
48	IB02_AbuN	Abukuma Natane	Winter oilseed rape
49	D4_AMBxCOM	Amber x Commanche	Winter oilseed rape
50	D6_APE	Apex	Winter oilseed rape
51	D7_APExGIN	Apex-93_5 X Ginyou_3 line	Winter oilseed rape
52	D10_BAL	Baltia	Winter oilseed rape
53	A11_Bie	Bienvenu	Winter oilseed rape
54	D14_Bol	Bolko	Winter oilseed rape
55	IB16_Bra	Bravour	Winter oilseed rape
56	IB21_Cab	Cabernet	Winter oilseed rape
57	IB22_Cab	Cabriolet	Winter oilseed rape
58	IB24_CanxCou	Canberra x Courage	Winter oilseed rape
59	A25_Cap	Capitol	Winter oilseed rape
60	D26_CAPxMOH	Capitol X Mohican line	Winter oilseed rape
61	IB28_Cas	Castille	Winter oilseed rape
62	IB29_Cat	Catana	Winter oilseed rape
63	IB37_ColxNic	Columbus X Nickel	Winter oilseed rape
64	D39_COR	Coriander	Winter oilseed rape
65	A42_Dar	Darmor	Winter oilseed rape
66	IB45_Dim	Dimension	Winter oilseed rape
67	D46_DIP	Dippes	Winter oilseed rape
68	D55_EUR	Eurol	Winter oilseed rape
69	IB57_Exc	Excalibur	Winter oilseed rape
70	IB58_Exp	Expert	Winter oilseed rape
71	IB60_Fla	Flash	Winter oilseed rape
72	IB70_HanxGas	Hansen x Gaspard	Winter oilseed rape
73	D74_HURxNAV	Huron X Navajo	Winter oilseed rape
74	D75_INCxCON	Inca x Contact	Winter oilseed rape
75	D76_JANS	Janetzkis Schlesischer	Winter oilseed rape
76	D79_JETN	Jet Neuf	Winter oilseed rape
77	D85_KRO	Kromerska	Winter oilseed rape
78	IB86_LemM	Lembkes Malchower	Winter oilseed rape
79	A87_Les	Lesira	Winter oilseed rape
80	IB91_LicxExp	Licrown x Express	Winter oilseed rape
81	IB99_MadxRec	Madrigal x Recital	Winter oilseed rape
82	IB100_Maj	Major	Winter oilseed rape
83	D102_MAT	Matador	Winter oilseed rape
84	D117_NOR	Norin	Winter oilseed rape
85	IB120_Palm	Palmedor	Winter oilseed rape
86	IB125_POH285B	POH 285, Bolko	Winter oilseed rape
87	D127_PRI	Primor	Winter oilseed rape
88	IB130_Qui	Quinta	Winter oilseed rape
89	D131_Raf	Rafal	Winter oilseed rape
90	IB133_Ram	Ramses	Winter oilseed rape
91	A136_Roc	Rocket	Winter oilseed rape
92	D137_ROCxLIZ	Rocket (pst) x Lizard	Winter oilseed rape
93	IB139_Sam	Samourai	Winter oilseed rape
94	IB143_ShaxWin	Shannon x Winner	Winter oilseed rape
95	IB150_SlaS	Slapska Slapy	Winter oilseed rape
96	IB151_SloK	Slovenska Krajova	Winter oilseed rape
97	TAP	Tapidor	Winter oilseed rape
98	A168_TEM	Temple	Winter oilseed rape
99	A176_Ver	Verona	Winter oilseed rape
100	R_IB177_Vic	Victor	Winter oilseed rape
101	IB180_Vis	Vision	Winter oilseed rape
