# Supplementary material for: Associative Transcriptomics Study Dissects the Genetic Architecture of Seed Glucosinolate Content in Brassica napus
Source: DNA Res. 2014 Jul 15;21(6):613–25. doi: 10.1093/dnares/dsu024 (PMC4263295; doi:10.1093/dnares/dsu024)
Supplement: Supplementary Data [file supp_dsu024_dsu024supp_table2.xlsx]

## Sheet: Legend
Supplementary Table S2. Allele scores across 101 Brassica napus lines for 225 011 markers

## Sheet: Allele scores
Unigene:Marker	A11_Bie	A135_Reg	A136_Roc	A144_She	A155_Ste	A168_TEM	A176_Ver	A18_Bro	A187_Xia	A188_Zho	A25_Cap	A34_Chu	A42_Dar	A87_Les	A93_Lih	D10_BAL	D102_MAT	D108_MON	D113_NEWH	D117_NOR	D127_PRI	D128_Q10	D131_Raf	D132_RAGJ	D134_RAPCR	D137_ROCxLIZ	D146_SIBB	D170_TIN	D173_TOP	D181_WESD	D182_WILR	D26_CAPxMOH	D3_ALT	D31_CES	D32_CHE_DZA	D39_COR	D4_AMBxCOM	D46_DIP	D55_EUR	D6_APE	D69_HAN	D7_APExGIN	D74_HURxNAV	D75_INCxCON	D76_JANS	D79_JETN	D8_AphRR	D83_KAR	D85_KRO
AI352725:67	K	T	T	K	T	T	T	K	-	-	T	K	T	-	T	K	T	K	K	T	K	K	T	T	T	T	K	T	T	T	T	T	T	T	T	T	T	K	K	T	T	T	T	T	K	T	T	K	K
AI352725:114	G	G	R	G	G	G	G	G	G	G	G	G	R	R	G	G	R	G	G	R	G	G	R	R	R	R	G	G	G	G	G	R	G	G	R	G	G	G	G	G	G	G	R	R	G	R	G	G	G
AI352725:118	T	Y	Y	Y	Y	Y	T	T	Y	T	Y	T	Y	Y	Y	Y	Y	Y	Y	Y	Y	T	Y	Y	Y	Y	Y	Y	Y	Y	Y	Y	Y	Y	Y	T	Y	Y	Y	Y	Y	Y	Y	Y	Y	Y	Y	Y	Y
AI352725:125	M	C	C	M	C	C	C	M	M	M	C	M	C	C	C	M	C	M	M	C	M	M	C	C	C	C	M	C	C	C	C	C	C	C	C	C	C	M	M	C	C	C	C	C	M	C	C	M	M
AI352725:173	A	A	M	A	A	A	A	A	A	A	A	A	A	M	A	A	A	A	A	A	A	A	A	A	A	A	A	A	A	A	M	A	A	A	A	A	A	A	A	A	A	A	A	A	A	A	A	A	A
AI352725:186	C	C	C	C	C	C	C	C	C	C	C	C	C	C	C	C	C	C	M	C	M	M	C	C	C	C	C	C	C	C	C	C	C	C	C	C	C	C	C	C	C	C	C	C	C	C	C	C	C
AI352725:223	K	T	T	K	T	T	T	K	K	K	T	K	T	T	T	K	T	K	K	T	K	K	T	T	T	T	K	T	T	T	T	T	T	T	T	T	T	K	K	T	T	T	T	T	K	T	T	K	K
AI352890:261	M	C	M	M	C	C	M	C	C	M	M	M	C	M	C	M	M	M	M	M	M	C	M	C	C	M	C	C	C	C	C	M	C	C	M	C	M	M	M	M	C	M	M	M	M	M	C	C	M
AI352955:112	T	T	Y	T	-	Y	T	T	-	-	-	T	T	T	T	T	T	-	Y	T	T	T	T	Y	-	Y	-	T	T	T	T	Y	-	-	Y	T	Y	T	T	T	T	T	Y	T	Y	T	T	T	T
AI352955:115	R	G	G	G	-	R	R	G	-	-	-	G	G	G	G	G	R	-	G	R	G	G	R	G	-	G	-	G	G	G	G	G	-	-	G	G	G	R	G	G	G	G	G	G	G	G	R	R	R
AI352955:131	M	M	C	C	-	C	C	M	-	-	-	M	M	M	M	M	M	-	C	M	M	C	M	C	-	M	-	M	M	M	M	M	-	-	M	M	C	M	M	M	M	M	M	C	M	C	M	C	M
AI352955:136	C	C	C	C	-	C	C	C	-	-	-	C	C	C	C	C	C	-	C	C	C	C	C	C	-	C	-	C	C	C	C	C	-	-	C	C	C	C	C	C	C	C	C	C	C	C	C	C	C
AI352955:150	C	C	C	Y	-	C	Y	C	-	-	-	C	C	C	C	C	C	-	C	C	C	C	C	C	-	C	-	C	C	C	C	C	-	-	C	C	C	C	C	C	C	C	C	C	C	C	C	C	C
AI352955:251	R	R	R	R	-	R	G	G	R	R	R	R	G	G	G	R	R	R	G	R	R	G	R	R	G	R	-	R	R	R	R	R	G	R	G	R	G	R	R	R	G	R	G	G	R	G	R	R	G
AI352955:262	Y	T	T	T	-	T	T	T	Y	T	Y	T	T	T	Y	T	T	Y	T	T	T	T	T	T	T	T	-	T	T	T	T	T	T	T	T	T	T	T	T	T	T	T	T	T	T	T	T	T	T
AI352955:269	G	K	K	K	-	K	G	G	G	G	K	G	G	G	G	G	K	K	G	K	K	G	K	G	G	G	-	K	K	G	K	G	G	K	G	K	G	K	K	K	G	K	G	G	K	G	K	G	G
AM056853:104	-	K	K	K	K	-	-	K	K	K	K	K	K	-	K	K	K	K	-	-	-	K	K	K	K	K	G	K	K	K	K	K	K	K	K	K	K	K	K	K	K	K	K	-	-	-	K	K	K
AM056853:194	R	R	R	A	R	A	A	A	A	A	A	A	A	A	A	A	R	A	R	R	A	R	R	A	A	R	A	R	A	A	R	R	A	A	A	A	A	A	R	A	R	A	A	A	A	-	A	A	A
AM056853:233	G	K	G	K	G	K	K	K	K	K	G	K	K	K	K	K	G	K	K	G	K	G	G	G	K	G	G	G	K	K	G	G	K	G	K	K	K	K	G	K	G	K	K	K	-	G	K	K	K
AM056853:241	G	K	K	K	G	K	K	K	K	K	G	K	K	K	K	K	G	K	K	G	K	G	G	G	K	G	K	G	K	K	G	G	K	K	K	K	K	K	G	K	G	K	K	K	-	G	K	K	K
AM056853:280	R	R	R	A	R	A	A	A	A	A	R	A	A	A	A	A	R	A	R	R	A	R	R	A	A	R	A	R	A	A	R	R	A	A	A	A	A	A	R	A	R	A	A	A	A	-	A	A	A
AM056955:146	Y	Y	Y	Y	Y	Y	Y	Y	Y	C	Y	-	Y	Y	Y	Y	Y	Y	-	Y	-	Y	Y	Y	Y	Y	Y	Y	Y	Y	C	Y	Y	Y	Y	Y	Y	Y	Y	Y	Y	Y	Y	-	Y	Y	Y	Y	Y
AM056955:173	G	G	G	G	G	G	G	G	G	R	G	-	G	G	G	G	G	G	-	G	G	G	G	G	G	G	G	G	G	G	G	R	G	G	G	G	G	G	G	G	G	G	G	-	-	G	G	G	G
AM056955:182	Y	Y	Y	Y	Y	Y	Y	Y	Y	Y	Y	Y	Y	Y	Y	Y	Y	Y	-	Y	Y	Y	Y	Y	Y	Y	Y	Y	Y	Y	T	Y	Y	Y	Y	Y	Y	Y	Y	Y	Y	Y	Y	Y	Y	Y	T	Y	Y
AM056955:233	R	R	R	R	R	R	R	R	R	R	R	R	R	R	R	R	R	R	R	R	R	R	R	R	R	R	R	R	R	R	R	R	R	R	R	R	R	R	R	R	R	R	R	R	-	R	R	R	R
AM056955:287	Y	Y	Y	Y	Y	-	-	Y	Y	Y	Y	Y	-	Y	H	Y	Y	-	Y	Y	Y	T	Y	T	Y	Y	-	Y	Y	Y	Y	Y	Y	Y	Y	Y	Y	Y	Y	Y	Y	Y	Y	-	-	-	Y	Y	T
AM056955:416	G	G	G	-	G	-	G	G	G	S	G	S	-	G	G	G	-	S	-	G	-	G	G	-	G	G	G	G	G	G	S	G	S	G	G	G	G	G	G	G	G	S	G	G	G	G	-	G	G
AM057018:152	A	R	A	A	A	A	A	A	A	A	A	A	A	A	A	A	A	A	A	A	A	A	A	A	A	A	A	A	A	A	A	A	A	A	A	A	A	A	R	A	A	A	A	A	A	A	A	A	R
AM057018:167	R	R	R	G	R	R	R	R	R	R	R	-	R	R	G	R	G	R	R	R	R	R	R	R	R	R	R	R	R	R	G	R	G	R	R	R	R	R	R	R	R	A	R	R	R	R	R	R	R
AM057018:230	Y	Y	Y	Y	Y	Y	Y	Y	Y	Y	Y	Y	Y	Y	C	-	C	Y	Y	Y	Y	Y	Y	Y	Y	Y	Y	Y	Y	Y	C	Y	-	Y	Y	T	Y	Y	Y	Y	Y	Y	Y	Y	-	-	-	Y	C
AM057018:269	T	Y	T	T	T	T	T	T	T	T	T	Y	T	T	T	Y	Y	T	Y	Y	T	T	Y	Y	T	T	T	T	T	T	T	T	C	T	T	Y	T	T	T	T	T	T	T	Y	Y	Y	Y	T	T
AM057018:293	R	R	R	R	R	R	R	R	R	R	R	R	R	R	A	R	A	R	R	R	R	R	R	R	R	R	R	R	R	R	A	R	A	R	R	R	R	R	R	R	R	R	R	R	R	R	R	R	R
AM057167:237	K	G	G	-	G	K	K	K	G	K	G	G	-	K	G	K	K	G	G	K	K	K	G	G	K	-	G	G	G	G	K	K	K	G	K	G	G	K	G	K	-	K	-	G	-	G	-	G	G
AM057188:140	A	A	R	A	A	A	A	R	A	A	A	-	A	A	A	A	A	R	-	A	-	A	A	A	A	G	A	A	A	A	A	R	A	A	A	A	R	A	A	A	A	A	R	A	A	A	A	A	A
AM057330:494	G	G	G	G	G	G	G	G	-	-	G	-	-	K	G	-	G	G	G	G	G	G	G	G	G	G	G	G	G	G	G	G	G	G	G	G	G	G	G	G	G	G	G	G	G	G	G	G	G
AM057330:511	C	C	C	Y	C	C	C	C	-	-	C	-	C	Y	C	-	C	C	Y	Y	C	C	C	C	C	C	C	C	C	C	C	C	Y	C	C	C	C	C	C	C	C	C	C	C	C	C	-	C	Y
AM057330:529	Y	T	Y	Y	T	Y	Y	Y	-	-	Y	-	T	T	Y	Y	Y	Y	T	T	Y	Y	Y	Y	Y	Y	Y	Y	Y	Y	Y	-	T	Y	Y	Y	T	Y	T	T	Y	T	Y	Y	C	Y	-	Y	Y
AM057378:66	G	G	G	G	G	G	G	G	G	S	G	S	G	G	G	G	G	G	G	G	G	S	G	G	S	G	A	G	G	S	G	G	G	G	G	G	G	G	G	G	G	G	G	G	G	G	G	G	G
AM057378:156	A	A	A	A	A	A	A	A	-	W	A	W	A	A	A	A	A	A	A	A	A	A	A	A	W	A	A	A	A	W	A	A	A	A	A	-	A	-	A	A	A	-	A	A	A	A	A	A	A
AM057378:166	T	T	T	T	T	T	T	T	T	T	T	T	W	T	T	T	T	T	T	T	T	T	T	T	T	T	K	T	T	T	T	T	T	T	T	T	T	-	T	T	T	-	T	T	T	T	T	T	T
AM057378:186	Y	Y	Y	Y	Y	Y	Y	Y	-	T	Y	T	Y	Y	Y	Y	Y	Y	Y	Y	Y	Y	Y	Y	T	Y	Y	Y	Y	T	Y	Y	Y	Y	Y	Y	T	Y	Y	T	Y	Y	Y	Y	Y	Y	Y	Y	Y
AM057378:192	Y	Y	Y	Y	Y	Y	Y	T	-	T	Y	T	Y	Y	Y	Y	Y	Y	Y	Y	Y	Y	Y	Y	Y	Y	Y	Y	Y	T	Y	Y	Y	Y	Y	Y	T	Y	Y	Y	Y	Y	Y	Y	Y	Y	Y	Y	Y
AM057378:210	G	G	G	G	G	G	G	G	-	R	G	R	G	G	G	G	G	G	G	G	G	G	G	G	R	G	G	G	G	R	G	G	G	G	G	G	G	G	G	G	G	G	G	G	G	G	G	G	G
AM057378:214	R	R	R	R	R	R	R	R	R	R	R	R	G	R	R	R	R	R	R	R	R	R	R	R	R	R	A	R	R	R	R	R	R	R	R	R	G	R	R	R	R	R	R	R	R	R	R	R	R
AM057378:264	R	R	R	R	R	R	R	A	-	R	R	-	A	R	R	R	R	R	R	R	R	A	R	R	R	R	R	A	R	R	A	A	A	R	R	R	R	R	R	A	R	R	R	A	R	R	A	R	R
AM057378:282	T	T	Y	Y	Y	T	Y	T	-	T	Y	T	T	Y	T	T	Y	Y	T	T	T	T	Y	T	T	T	Y	Y	Y	T	T	Y	Y	Y	Y	Y	T	T	T	T	Y	T	T	T	T	T	T	Y	Y
AM057378:297	C	C	C	C	C	C	C	C	C	C	C	C	C	C	C	C	C	C	C	C	C	C	C	C	C	C	T	Y	C	C	Y	C	Y	C	C	C	C	C	C	C	C	C	C	C	C	C	C	C	C
AM057378:370	C	C	C	C	C	C	C	C	-	M	C	M	-	C	C	C	C	C	C	C	C	C	C	C	M	C	C	C	C	M	C	C	C	C	C	C	C	C	C	C	C	C	C	C	C	C	C	C	C
AM057378:486	T	T	T	Y	T	T	-	T	-	-	T	-	-	T	T	T	T	T	T	T	T	T	T	T	T	T	-	Y	T	T	T	-	T	T	T	T	T	-	-	T	T	T	T	T	T	T	T	T	T
AM057378:492	T	T	T	T	T	T	-	T	-	-	T	-	-	T	T	T	T	T	T	T	T	T	T	T	T	T	C	T	T	T	T	T	T	T	T	T	T	-	T	T	T	T	T	T	T	T	T	T	T
AM057378:507	C	C	C	M	C	C	C	C	-	M	C	C	C	C	C	C	C	C	C	C	C	C	C	C	C	C	C	M	C	C	C	C	C	C	C	C	C	C	C	C	C	C	C	C	C	C	C	C	C
AM057391:146	G	G	G	G	G	G	G	K	G	G	G	G	G	G	G	G	G	G	G	G	G	-	G	G	G	G	G	G	G	G	G	G	G	G	G	G	G	G	G	G	G	G	G	-	-	G	G	G	G
AM057425:183	C	M	M	-	M	M	C	C	C	C	-	-	-	C	M	M	M	M	C	C	M	M	C	C	M	M	M	M	M	M	M	M	M	M	C	M	M	M	M	C	M	C	M	C	C	M	C	C	C
AM057425:192	T	T	Y	T	Y	-	T	Y	-	T	-	-	-	T	Y	T	T	Y	T	-	T	T	T	T	Y	Y	T	T	T	T	T	Y	T	T	T	T	Y	T	T	T	Y	T	Y	T	T	T	T	T	-
AM057425:396	T	T	T	T	T	T	T	T	T	T	T	T	T	T	T	T	T	T	T	T	T	T	T	T	T	T	T	T	T	T	T	T	T	T	T	T	T	T	T	T	T	T	T	T	T	T	K	T	T
AM057425:423	S	S	S	S	S	S	S	S	S	S	S	S	S	S	S	S	S	S	S	S	S	S	S	S	S	S	S	S	S	S	S	S	S	S	S	S	S	S	S	S	S	S	S	S	S	S	C	S	S
AM057425:457	Y	Y	Y	Y	Y	Y	Y	Y	Y	Y	Y	Y	Y	Y	Y	Y	Y	Y	Y	Y	Y	Y	Y	Y	Y	Y	Y	Y	Y	Y	Y	Y	Y	Y	Y	Y	Y	Y	Y	Y	Y	Y	Y	Y	Y	Y	Y	Y	Y
AM057425:477	C	C	C	-	C	-	C	C	C	C	C	C	-	C	C	C	C	C	C	C	C	C	C	C	C	C	-	C	C	C	C	-	C	C	C	C	C	C	C	C	C	C	C	C	C	C	Y	C	C
AM057546:44	K	G	K	-	G	G	G	G	-	-	K	-	G	G	G	G	G	-	G	G	G	G	G	G	K	G	K	-	K	G	K	G	G	K	G	G	G	G	-	G	-	G	K	-	-	-	K	K	G
AM057546:53	C	C	C	-	C	C	C	C	-	-	C	-	C	C	C	C	C	-	C	C	C	S	C	C	C	C	C	-	C	C	C	C	C	C	C	C	C	C	C	C	-	C	C	-	-	C	C	C	C
AM057686:249	C	C	C	-	C	C	C	C	C	C	C	C	C	C	C	C	C	C	C	C	C	C	C	C	C	C	C	-	C	C	C	C	M	C	C	C	C	C	C	C	C	C	C	C	C	C	C	C	C
AM057686:280	T	T	T	-	-	T	T	-	T	T	T	T	T	T	T	T	T	T	T	T	T	C	-	T	T	T	-	-	-	T	T	-	T	T	T	T	T	T	T	T	T	T	T	T	T	T	T	T	T
AM057770:515	C	C	C	C	C	C	C	C	C	C	C	C	C	C	C	C	C	C	C	-	C	C	C	C	C	C	C	C	C	C	C	C	C	-	C	C	C	C	C	C	C	C	C	C	C	-	C	C	C
AM057831:120	A	A	A	A	A	A	A	A	A	A	A	A	A	A	A	A	A	A	A	A	A	-	A	A	A	A	A	A	A	A	A	W	A	A	A	A	A	A	A	A	A	A	A	A	A	A	A	M	M
AM057995:437	C	C	Y	-	C	C	-	C	-	-	-	-	-	C	C	C	C	C	C	C	C	-	Y	C	C	Y	C	C	C	C	C	-	M	C	C	Y	C	Y	C	C	C	C	C	C	-	C	C	C	C
AM058083:47	G	G	-	G	G	G	G	R	R	G	G	R	G	G	G	-	G	R	-	-	-	-	G	G	G	-	G	R	G	R	R	R	R	G	G	-	G	R	G	G	G	G	-	-	-	-	R	G	R
AM058083:59	C	C	C	C	C	C	C	C	C	C	C	C	C	C	C	C	C	C	-	-	C	-	C	C	C	-	C	C	C	C	C	C	C	C	C	C	C	C	C	C	C	C	-	-	-	C	C	C	C
AM058083:82	R	R	R	R	R	R	R	R	R	R	R	R	R	R	R	R	R	R	-	-	-	R	R	A	R	R	R	R	A	R	R	R	R	R	R	R	R	R	R	R	R	R	-	-	-	R	R	R	R
AM058083:98	A	R	A	R	A	A	A	A	R	A	A	A	R	A	A	A	A	R	-	-	-	R	A	-	A	A	A	A	R	A	A	A	A	A	A	A	A	A	A	A	A	A	-	-	-	A	A	A	A
AM058083:110	R	R	R	A	R	R	R	R	A	R	R	R	A	R	R	R	A	A	-	-	-	R	A	-	R	-	-	R	A	R	R	R	R	R	R	R	R	R	R	R	R	R	-	-	-	R	R	R	R
AM058083:122	Y	Y	Y	Y	Y	Y	Y	Y	Y	Y	Y	Y	Y	Y	Y	Y	C	Y	-	Y	-	Y	Y	-	-	-	-	Y	Y	Y	Y	Y	Y	Y	Y	Y	Y	Y	Y	Y	Y	Y	-	-	-	-	Y	Y	Y
AM058083:143	R	G	R	G	R	R	R	R	G	R	-	R	G	-	R	R	G	G	-	-	-	-	R	-	G	G	-	R	G	G	G	-	R	R	R	R	R	R	G	R	R	R	-	-	-	-	R	R	R
AM058083:203	T	Y	T	Y	T	T	T	T	T	T	T	T	Y	T	T	T	T	T	T	T	T	Y	T	T	T	Y	T	T	Y	T	T	T	T	T	T	T	T	T	T	T	T	T	T	-	-	-	T	T	T
AM058083:206	A	R	A	R	A	A	A	A	R	A	A	A	R	A	A	A	A	A	A	A	A	R	A	A	A	A	A	A	R	A	A	A	A	A	A	A	A	A	A	A	A	A	A	-	-	-	A	A	A
AM058083:281	T	T	T	T	T	T	T	T	T	T	T	T	T	T	T	T	T	T	T	T	T	T	T	T	T	T	T	T	T	T	T	T	T	T	T	T	T	T	T	T	T	T	T	-	-	T	T	T	T
AM058083:296	G	G	G	G	G	G	G	G	G	G	G	G	K	G	G	G	G	G	G	G	G	K	G	G	G	G	G	G	G	G	G	G	G	G	G	G	G	G	G	G	G	G	G	-	-	G	G	G	G
AM058083:338	S	S	S	S	S	S	S	S	S	S	S	C	S	C	S	-	S	S	S	S	S	S	S	C	S	S	S	C	S	C	S	S	C	S	S	S	S	C	S	C	C	S	-	-	-	S	S	C	S
AM058083:341	T	T	T	T	T	T	T	T	T	T	T	T	T	T	T	-	T	T	T	T	T	T	T	T	T	T	T	T	T	T	T	T	T	T	T	T	T	T	T	T	T	T	-	-	-	T	T	T	T
AM058083:353	T	T	Y	T	T	T	T	T	T	T	T	T	T	T	T	-	T	T	Y	T	Y	T	Y	T	Y	Y	T	T	T	T	T	Y	T	T	T	T	T	T	Y	T	T	T	-	-	-	-	T	T	T
AM058267:271	A	R	R	-	R	R	R	R	A	R	A	R	R	R	A	R	A	A	R	R	A	R	R	R	R	R	-	R	A	R	R	R	A	R	R	R	R	A	A	R	A	A	R	R	-	-	-	A	R
AM058267:273	R	R	A	A	A	A	A	A	R	A	R	A	A	A	R	A	R	R	R	A	R	A	A	A	A	A	A	A	R	A	A	A	R	A	A	A	A	R	R	A	R	R	A	A	-	-	-	R	A
AM058267:282	G	G	G	G	G	G	G	G	G	G	G	G	G	G	G	G	G	G	G	G	G	R	G	G	G	G	G	G	G	G	G	G	G	G	G	G	G	G	G	G	G	G	G	G	-	-	-	G	G
AM058267:320	A	-	A	W	A	A	A	A	A	A	A	A	A	A	A	A	A	A	W	W	A	A	A	A	A	A	-	A	A	W	A	A	A	A	A	A	A	A	A	A	A	A	A	A	-	-	-	A	W
AM058462:101	S	C	C	C	C	C	C	C	C	S	C	C	C	C	C	S	C	C	S	S	S	C	C	C	C	C	C	C	C	C	C	C	C	C	C	C	S	C	C	S	C	S	S	S	S	C	C	C	C
AM058462:147	C	C	C	C	C	C	C	C	C	C	C	C	C	C	C	C	C	C	C	C	C	C	Y	C	C	C	Y	Y	Y	Y	C	C	Y	Y	C	Y	C	C	C	C	C	C	C	C	C	C	Y	C	C
AM058462:163	G	R	G	G	G	G	G	G	G	G	G	G	G	G	G	G	G	G	G	G	G	G	R	G	G	G	R	R	R	R	G	G	R	R	G	R	G	G	G	G	G	G	G	G	G	G	R	G	G
AM058462:165	M	M	M	M	M	M	M	M	M	M	M	M	M	M	M	M	M	C	M	M	M	M	M	M	M	M	M	M	M	M	C	M	C	M	M	M	M	M	M	M	M	M	M	M	M	M	C	M	M
AM058462:170	R	R	R	R	R	R	R	R	R	R	R	R	R	R	R	R	R	A	R	R	R	R	R	R	R	R	R	R	R	R	A	R	A	R	R	R	R	R	R	R	R	R	R	R	R	R	A	R	R
AM058462:177	Y	T	T	Y	T	T	T	T	Y	Y	T	Y	T	Y	T	Y	T	Y	Y	Y	Y	T	T	T	T	T	T	T	T	T	T	T	T	T	Y	T	Y	T	T	Y	T	Y	Y	Y	Y	T	T	T	Y
AM058462:180	C	C	C	C	C	C	C	C	Y	C	C	C	C	C	C	C	C	Y	C	C	C	C	C	C	C	C	C	C	C	C	C	C	C	C	C	C	C	C	C	C	C	C	C	C	C	C	C	C	C
AM058462:201	Y	T	T	Y	T	T	T	T	T	Y	T	Y	T	Y	T	Y	T	T	Y	Y	Y	T	T	T	T	T	T	T	T	T	T	T	T	T	Y	T	Y	T	T	Y	T	Y	Y	Y	Y	T	T	T	Y
AM058462:392	C	C	C	M	C	M	M	C	C	M	C	C	C	C	C	C	C	C	C	C	C	C	C	C	C	C	C	C	C	C	C	M	C	C	C	C	C	M	M	C	C	C	C	C	C	C	C	M	C
AM058651:115	T	T	W	W	T	T	T	A	T	A	T	T	T	T	T	T	T	W	W	W	T	T	T	W	W	T	W	T	T	T	T	A	T	T	T	T	W	T	T	T	T	T	-	-	-	-	W	T	W
AM058651:453	-	C	C	C	C	C	C	M	C	C	-	C	-	C	C	C	C	C	C	C	C	C	C	C	C	C	-	C	C	C	C	C	C	C	C	-	C	C	C	C	C	C	C	C	C	-	C	C	C
AM058651:455	-	G	G	G	G	G	G	-	-	G	-	G	-	G	G	G	G	G	G	G	G	G	G	G	G	G	-	G	G	G	G	G	G	G	G	-	G	G	G	G	G	G	G	G	G	-	G	G	G
AM058680:65	S	S	S	S	G	S	S	S	-	-	G	S	S	S	G	-	S	S	S	S	S	S	S	G	G	S	-	G	G	G	S	S	G	S	S	G	S	S	S	S	S	S	S	S	S	S	S	S	S
AM058680:150	A	A	A	A	A	A	A	A	-	-	A	A	-	A	R	-	R	A	A	R	A	A	A	A	A	A	A	A	A	A	A	R	-	A	A	A	A	A	A	A	A	A	A	A	A	A	A	R	R
AM059296:66	C	M	M	M	M	M	C	M	C	M	C	M	M	C	M	M	C	C	M	C	M	C	M	M	M	M	M	C	M	M	C	M	C	M	C	M	M	C	M	C	M	C	M	C	M	M	M	C	M
AM059296:77	Y	T	T	T	T	T	Y	T	Y	T	Y	Y	T	Y	T	T	Y	Y	T	Y	T	Y	T	T	T	T	T	Y	T	T	Y	Y	Y	T	Y	T	T	Y	T	Y	T	Y	T	Y	T	T	T	Y	T
AM059296:146	S	G	G	G	G	G	S	G	S	G	S	S	G	S	G	G	S	S	G	S	G	S	G	G	G	G	G	S	G	G	S	S	S	G	S	G	G	S	G	S	G	S	G	S	G	G	G	S	G
AM059296:152	R	G	G	G	G	R	R	G	R	G	G	G	G	G	G	R	R	G	G	R	R	G	G	G	G	G	R	G	G	G	G	R	G	G	R	R	R	G	G	R	G	R	R	G	G	G	G	G	R
AM059296:212	W	W	W	W	W	A	W	W	W	T	T	T	W	W	W	A	W	W	W	W	A	W	W	W	W	W	W	T	W	W	T	W	T	W	W	A	A	T	W	W	W	W	A	T	W	W	W	T	A
AM059296:311	A	R	R	R	R	A	A	R	A	R	R	R	R	A	R	A	A	R	R	A	A	A	R	R	R	R	A	R	R	R	R	R	R	R	A	A	A	R	R	A	R	A	A	R	R	R	R	R	A
AM059296:320	A	W	W	W	W	W	A	W	W	A	A	W	W	A	W	W	A	W	W	A	W	A	W	W	W	W	W	A	W	W	A	W	A	W	A	W	W	A	W	A	W	A	W	A	W	W	W	W	W
AM059307:534	K	K	-	K	K	T	T	T	K	K	K	K	-	K	K	K	T	K	T	K	-	K	T	T	K	T	T	T	K	T	T	-	T	-	K	-	-	T	T	-	K	K	T	K	T	-	K	T	T
AM059322:143	T	T	T	T	T	T	-	T	T	T	T	Y	-	T	T	T	T	T	T	T	C	T	T	C	T	T	T	T	T	T	T	T	T	T	C	T	T	T	C	C	T	C	T	T	T	T	T	T	T
AM059322:197	-	C	C	C	C	C	-	C	C	C	C	C	-	C	C	C	C	C	C	C	T	C	C	-	C	C	C	C	C	C	C	C	C	C	-	C	C	C	T	T	C	T	C	C	C	C	C	C	C
AM059577:198	M	M	M	M	M	M	M	M	M	M	M	-	M	-	M	M	-	M	-	M	M	-	M	M	M	M	M	M	M	M	C	M	M	M	M	M	M	M	-	M	M	M	M	M	M	M	M	-	M
AM059577:498	W	A	W	W	A	A	W	A	A	W	W	W	A	W	A	W	W	A	W	W	W	A	W	A	A	W	A	A	A	A	A	W	A	A	W	A	W	W	W	W	A	D	W	W	W	W	W	A	W
AM059641:111	T	T	T	T	T	T	-	T	T	T	T	T	T	W	T	T	T	T	-	W	-	T	T	-	T	-	-	T	T	T	T	T	T	T	T	T	T	T	T	T	T	T	T	-	-	T	T	T	T
AM059641:129	M	M	M	M	M	A	-	M	M	A	A	-	M	M	A	M	M	A	-	M	-	A	M	M	-	-	-	M	M	M	M	M	M	M	M	M	M	M	M	M	M	M	A	-	M	A	M	A	M
AM059641:134	R	R	R	R	G	G	-	R	R	-	G	-	R	R	G	R	G	G	-	G	-	G	R	-	R	G	-	R	R	G	R	G	R	G	R	R	R	R	R	R	R	G	G	-	R	G	R	G	R
AM059641:143	A	M	A	A	-	A	M	M	A	M	M	M	M	M	M	M	M	M	-	M	M	A	M	-	-	A	-	A	A	A	A	A	A	M	M	A	M	A	A	A	M	M	M	-	A	M	A	M	A
AM059641:179	K	K	K	K	K	K	K	K	K	K	K	K	K	K	K	K	K	K	K	K	K	K	K	K	K	K	K	K	K	K	K	K	K	K	K	K	K	K	K	K	K	K	K	-	G	K	K	K	K
AM059641:191	T	T	T	T	T	T	T	T	W	T	T	T	T	T	T	W	T	T	T	T	T	T	T	T	T	T	T	W	T	T	W	T	W	T	T	W	T	W	W	T	T	T	T	-	T	T	W	T	W
AM059641:257	A	A	A	A	A	A	A	A	A	A	A	A	A	A	A	A	A	A	A	A	A	W	A	A	A	A	A	A	A	A	A	A	A	A	A	A	A	A	A	A	A	A	A	-	-	A	A	A	A
AM059641:290	A	A	A	A	A	A	A	A	A	A	A	A	A	A	A	A	A	A	A	A	A	W	A	A	A	A	A	A	A	A	A	A	A	A	A	A	A	A	A	A	A	A	A	-	A	A	A	A	A
AM059641:344	T	T	T	T	T	T	T	T	T	T	T	T	T	T	T	T	T	T	T	T	T	Y	T	T	T	T	T	T	T	T	T	T	T	T	T	T	T	T	T	T	T	T	T	T	-	T	T	T	T
AM059641:380	G	G	G	R	G	G	G	G	R	G	G	G	G	G	G	G	G	G	G	G	G	G	G	G	G	G	G	R	G	G	R	G	R	G	G	G	G	G	G	G	G	G	G	-	-	G	R	G	G
AM059641:467	C	C	C	M	C	C	C	C	M	C	C	C	-	C	C	C	C	C	-	C	-	C	C	C	-	C	C	M	C	C	M	C	M	C	C	C	C	C	C	C	C	C	C	C	-	C	M	-	C
AM059713:172	C	C	C	C	C	C	-	C	C	-	-	S	-	C	C	C	C	C	C	C	C	C	C	C	-	C	-	S	C	C	S	C	S	C	C	C	C	C	C	C	C	C	C	C	-	C	S	C	C
AM059713:275	R	R	R	R	A	R	-	R	A	R	-	-	-	R	-	A	R	R	A	A	A	A	A	R	R	A	-	A	R	R	A	R	A	A	R	A	A	A	R	R	R	A	A	R	A	-	A	R	A
AM059713:311	K	K	K	-	T	K	-	-	K	-	K	-	-	K	-	K	K	K	K	K	K	K	K	K	T	K	-	K	T	T	K	K	K	K	K	K	K	-	K	K	T	K	K	T	K	K	K	T	K
AM059713:323	M	M	M	M	C	M	-	-	M	-	M	-	-	M	-	M	M	C	M	M	M	M	M	M	C	M	-	M	C	C	M	M	M	M	M	M	M	-	M	M	C	M	M	C	M	-	C	C	M
AM059713:339	A	A	A	A	A	A	-	-	A	-	A	-	-	A	A	A	A	R	A	A	A	A	A	A	R	A	A	A	A	A	A	A	A	A	A	A	A	A	A	A	A	A	A	A	A	A	A	A	A
AM059713:347	A	R	A	-	R	A	-	-	A	-	A	-	-	A	A	A	A	R	A	A	A	A	A	A	R	A	-	A	R	R	A	A	A	A	A	A	A	A	A	A	R	A	A	A	R	A	A	R	A
AM059731:197	-	Y	C	Y	C	T	C	C	T	T	T	T	-	C	C	T	C	T	Y	C	C	-	C	C	T	C	C	T	C	C	C	Y	C	C	C	C	C	C	C	C	C	C	C	C	T	C	C	C	C
AM059785:168	T	T	T	T	-	T	T	T	-	T	T	-	-	T	T	T	T	T	T	T	T	T	T	T	T	T	T	T	T	T	T	T	-	T	T	T	T	W	T	T	-	T	T	T	T	T	T	T	T
AM059925:20	-	W	-	T	-	T	T	T	W	T	T	T	W	W	T	T	T	T	-	T	T	T	T	W	T	W	W	T	T	T	T	T	W	-	T	-	-	T	W	-	T	T	W	T	T	T	T	-	-
AM059925:21	-	W	-	A	-	W	A	A	W	A	A	A	W	W	A	A	A	A	-	A	A	A	W	W	W	W	W	W	A	A	W	A	W	-	W	-	-	A	W	-	A	A	W	A	A	A	W	-	-
AM059925:104	-	G	-	R	A	-	R	G	R	R	R	R	R	R	G	R	G	R	-	R	R	R	G	R	R	R	R	R	G	R	R	-	R	R	R	R	R	R	R	R	R	R	R	R	G	R	R	-	-
AM059970:75	R	R	R	R	R	-	-	R	R	R	R	R	R	-	-	R	R	-	R	-	R	R	R	R	R	R	-	R	R	R	R	R	R	R	R	R	R	R	R	R	R	R	R	R	R	R	R	R	R
AM059970:88	K	K	K	K	K	K	-	K	K	K	K	K	K	-	K	K	K	K	K	K	K	K	K	K	K	K	-	K	K	K	K	K	K	K	K	K	K	K	K	K	K	K	K	K	K	K	K	K	K
AM059970:147	R	R	R	R	R	R	R	R	R	G	R	R	R	-	R	R	R	R	R	R	R	R	R	R	R	R	R	R	R	R	R	R	R	R	R	R	R	R	R	R	R	R	R	R	R	R	R	R	R
AM059970:206	G	G	G	G	R	G	G	R	G	R	R	G	G	-	R	G	G	R	G	G	G	R	G	G	R	G	G	G	R	R	G	G	G	G	G	G	G	G	R	G	R	G	G	G	G	G	G	R	R
AM059970:216	A	A	A	A	R	A	A	R	A	R	R	A	A	A	R	A	A	R	A	A	A	R	A	A	R	A	A	A	R	R	A	A	A	A	A	A	A	A	R	A	R	A	A	A	A	A	A	R	R
AM059970:272	Y	Y	Y	Y	Y	Y	Y	Y	Y	Y	Y	Y	Y	-	Y	Y	Y	Y	Y	Y	Y	Y	Y	Y	Y	Y	Y	Y	Y	Y	Y	Y	Y	Y	Y	Y	Y	Y	Y	Y	Y	Y	Y	Y	Y	Y	Y	Y	Y
AM059970:278	R	R	R	R	R	R	R	R	R	R	R	R	R	-	R	R	R	R	R	R	R	R	G	R	R	R	R	R	R	R	R	R	R	R	R	R	R	R	R	R	R	R	R	R	R	R	R	R	R
AM059970:308	M	C	M	C	C	M	M	C	C	C	M	C	M	-	C	M	M	C	M	C	M	M	M	M	C	M	C	C	M	C	C	M	C	C	M	M	M	M	M	M	M	C	M	M	M	M	C	C	C
AM059970:384	R	A	R	A	A	A	A	A	A	A	R	A	R	-	A	R	A	A	R	A	R	R	R	R	A	R	A	A	A	A	A	A	A	A	R	R	R	R	R	R	R	A	R	R	R	R	A	A	A
AM059970:431	A	A	A	A	A	A	-	A	A	A	A	A	A	-	-	A	A	A	A	M	A	-	A	A	A	A	-	A	A	A	-	A	A	A	A	A	A	R	A	A	A	A	A	A	A	A	A	A	-
AM059970:435	Y	Y	Y	Y	Y	Y	-	Y	Y	Y	Y	Y	Y	-	-	Y	Y	Y	Y	Y	Y	-	Y	-	Y	Y	-	Y	Y	Y	-	Y	Y	Y	Y	Y	Y	-	Y	Y	Y	Y	Y	Y	C	Y	Y	Y	-
AM060041:35	A	A	A	A	A	A	A	A	A	R	A	R	A	A	A	A	A	R	A	A	A	R	A	A	A	A	A	A	A	A	A	A	A	A	A	A	A	A	A	A	A	A	A	A	-	A	A	A	A
AM060041:53	C	C	C	C	C	C	C	C	C	C	C	C	C	C	C	C	C	Y	C	C	C	C	C	C	C	C	C	C	C	C	C	C	C	C	C	C	C	C	C	C	C	C	C	C	C	C	C	C	C
AM060041:62	R	R	R	R	R	R	R	R	R	G	R	R	R	R	R	R	R	R	R	R	R	R	R	R	R	R	R	R	R	R	R	R	R	R	R	R	R	R	R	R	R	R	R	R	R	R	R	R	R
AM060041:67	S	S	C	S	S	C	C	C	S	C	S	C	C	C	S	C	C	C	C	C	C	C	C	C	S	C	C	C	S	S	C	C	C	S	C	S	C	C	S	C	S	C	C	C	C	C	C	S	C
AM060041:119	A	A	A	W	A	A	A	A	A	W	W	W	A	A	W	A	A	W	W	A	A	W	A	W	W	W	A	A	W	W	A	A	A	A	A	W	A	A	A	A	A	A	A	A	-	A	A	W	W
AM060041:149	Y	C	C	Y	Y	C	C	C	C	C	Y	Y	Y	C	C	Y	C	C	C	C	C	Y	C	C	C	C	C	C	C	Y	C	C	C	C	Y	Y	Y	Y	Y	C	Y	C	C	C	C	C	Y	C	Y
AM060041:155	T	T	T	T	T	T	T	T	T	T	T	T	T	T	T	T	T	T	T	T	T	T	T	T	T	T	Y	T	T	T	T	T	T	T	T	T	T	T	T	T	T	T	T	T	T	T	T	T	T
AM060041:176	R	G	R	R	R	G	R	R	R	G	R	R	R	R	G	R	G	R	R	R	G	R	R	R	R	R	R	R	R	R	R	R	R	G	R	R	R	R	R	R	R	R	R	R	R	R	R	R	R
AM060041:240	G	G	G	G	G	G	G	G	G	G	G	G	G	G	G	G	G	G	G	G	G	R	G	G	G	G	G	G	G	G	G	G	G	G	G	G	G	G	G	G	G	G	G	G	G	G	G	G	G
AM060041:248	W	A	W	A	W	A	W	W	W	A	W	A	W	W	A	W	A	A	A	W	W	A	A	A	A	W	A	W	W	A	W	A	W	A	W	A	W	W	W	W	W	A	A	A	A	A	A	W	A
AM060041:326	G	S	C	S	G	C	C	C	G	C	G	C	C	C	G	C	C	S	C	C	C	C	C	C	G	C	C	C	G	G	C	C	C	G	C	G	C	C	G	C	G	C	C	C	C	C	C	G	C
AM060041:338	T	T	T	T	T	T	T	T	T	T	T	T	T	T	T	T	T	T	T	T	T	T	T	T	T	T	T	T	T	T	T	T	T	T	T	T	T	T	T	T	T	T	T	T	K	T	T	T	T
AM060041:341	T	Y	C	Y	T	C	C	C	T	C	T	C	C	C	T	C	C	Y	C	C	C	C	C	C	T	C	C	C	T	T	C	C	C	T	C	T	C	C	T	C	T	C	C	C	-	C	C	T	C
AM060155:98	A	-	A	A	-	A	A	A	A	A	A	A	A	A	A	A	A	A	A	A	A	G	A	A	A	A	-	A	A	A	A	A	A	A	A	A	-	A	A	A	A	A	A	A	A	-	A	A	A
AM060227:55	T	T	T	T	T	T	T	Y	Y	Y	T	T	Y	T	T	T	T	T	T	T	T	T	T	T	T	Y	T	T	T	T	T	T	T	T	T	T	T	T	T	T	T	T	T	T	T	T	T	T	T
AM060227:61	A	A	A	A	W	A	A	W	W	W	A	A	W	A	A	W	A	A	W	A	A	W	A	A	A	W	W	W	A	A	W	A	A	A	A	A	A	A	A	A	A	A	W	A	A	A	W	A	A
AM060227:151	Y	Y	T	T	T	T	T	T	Y	T	T	Y	Y	T	T	Y	T	T	Y	Y	T	T	T	T	T	T	Y	Y	T	T	T	T	T	T	T	Y	T	T	T	T	T	T	T	Y	T	Y	Y	T	T
AM060227:292	K	K	T	T	K	K	K	K	T	K	T	K	K	K	K	K	K	T	T	K	K	T	T	T	K	K	K	K	K	T	K	T	K	K	K	K	K	T	K	K	K	K	K	K	T	T	K	T	T
AM060227:345	Y	Y	Y	Y	Y	Y	Y	Y	C	Y	Y	Y	Y	Y	Y	Y	Y	Y	Y	Y	Y	C	Y	Y	Y	Y	Y	Y	Y	Y	Y	Y	Y	Y	Y	Y	Y	Y	Y	Y	Y	Y	Y	Y	Y	Y	Y	Y	Y
AM060227:372	C	C	C	C	C	C	C	C	C	C	C	C	C	C	C	C	C	C	C	C	C	C	C	C	C	C	C	C	C	C	C	C	C	C	C	C	C	C	C	C	C	C	C	C	C	C	C	C	-
AM060227:402	G	G	-	G	G	-	G	G	G	G	G	G	G	G	G	G	G	G	-	-	-	G	G	G	G	G	K	G	G	G	G	-	G	G	G	G	G	-	G	G	G	G	G	G	G	-	G	-	-
AM060457:421	W	W	T	W	T	T	T	T	W	T	K	W	W	T	W	W	W	W	W	W	W	T	W	W	T	T	T	T	T	T	T	-	T	W	K	W	T	W	W	T	W	W	T	-	-	W	T	T	T
AM060457:445	R	R	G	R	G	G	G	G	G	G	G	R	-	G	R	R	R	G	R	R	R	G	R	R	G	G	G	G	G	G	G	-	G	R	G	R	G	R	R	G	G	R	-	-	-	R	-	G	G
AM060457:542	K	K	K	K	K	K	K	K	K	K	K	K	K	K	K	K	K	K	K	K	K	K	K	K	K	K	K	K	K	K	K	K	K	K	K	K	K	K	K	K	K	K	K	-	-	K	K	K	K
AM060457:550	M	C	M	C	M	C	M	C	M	M	C	C	C	M	C	M	M	M	C	C	C	M	M	C	M	C	C	C	C	M	C	C	M	C	C	M	M	M	C	C	C	M	C	-	C	M	C	C	C
AM060457:568	T	T	T	T	T	T	T	T	T	T	T	Y	-	Y	T	Y	Y	T	T	T	-	T	Y	T	T	T	T	Y	T	T	T	T	Y	T	T	Y	-	Y	T	T	T	Y	T	-	-	T	T	T	T
AM060516:163	G	G	A	R	G	G	A	G	G	G	G	G	A	A	G	A	G	R	G	G	G	G	A	G	G	A	G	G	G	G	G	A	G	R	A	G	A	A	G	A	G	A	G	A	A	A	A	G	A
AM060929:212	M	M	M	M	M	A	C	M	M	M	A	M	M	M	M	M	M	M	M	M	M	A	M	-	-	M	M	A	M	M	M	M	A	M	M	M	M	M	M	M	M	M	M	-	-	M	M	M	M
AM060929:270	R	G	R	R	R	R	R	R	G	G	R	R	R	R	G	R	G	R	R	G	R	G	R	G	R	R	G	G	R	R	R	R	G	R	R	R	R	R	R	R	G	R	R	-	-	R	G	G	R
AM060929:277	M	M	M	M	M	M	M	M	C	C	M	M	M	M	C	M	C	M	M	C	M	C	M	C	M	M	C	C	M	M	M	M	C	M	M	M	M	M	M	M	-	M	M	-	-	M	C	C	M
AM060929:374	Y	Y	Y	-	Y	-	-	Y	C	C	T	Y	Y	Y	C	Y	C	-	Y	C	Y	Y	Y	C	-	Y	C	Y	Y	Y	Y	Y	Y	Y	Y	Y	Y	C	Y	Y	C	Y	Y	-	-	Y	C	C	Y
AM060929:386	K	K	K	-	K	-	K	K	-	T	-	K	K	K	T	K	T	-	K	T	T	-	K	T	-	K	T	K	K	K	T	T	K	K	T	K	K	T	K	K	T	T	K	-	-	T	T	T	K
AM060929:486	A	R	A	-	A	-	A	A	A	A	-	-	-	A	R	A	A	A	A	A	A	-	A	R	-	A	R	G	A	A	A	A	-	A	A	A	A	A	A	A	R	A	A	-	-	A	A	A	A
AM060929:488	C	C	C	-	C	-	C	C	C	C	-	-	C	C	C	C	C	C	C	C	C	-	C	C	-	C	C	Y	C	C	C	C	-	C	C	C	C	C	C	C	C	C	C	-	-	C	C	C	C
AM061104:17	T	T	T	T	T	T	T	T	T	T	T	T	T	T	T	T	T	T	-	T	-	W	T	T	T	T	T	T	T	T	T	T	T	T	T	T	T	T	T	T	T	T	T	T	T	T	T	T	T
AM061104:23	A	A	A	W	A	A	A	A	T	A	A	A	A	A	A	A	A	A	W	A	A	A	A	A	A	A	A	A	A	A	A	A	A	A	A	A	A	A	A	A	A	A	A	A	A	A	A	A	A
AM061104:81	T	Y	T	Y	T	T	T	T	C	C	T	Y	C	T	T	C	T	T	Y	C	T	C	T	T	T	T	C	C	T	T	T	T	T	T	T	T	T	T	T	T	T	T	Y	Y	T	C	T	T	T
AM061104:102	A	A	A	A	A	A	A	A	A	A	A	A	A	A	A	A	A	A	A	A	A	R	A	A	A	A	A	A	A	A	A	A	A	A	A	A	R	A	A	A	A	A	A	A	-	A	G	A	A
AM061104:105	C	C	C	C	C	C	C	C	C	C	C	C	C	C	C	C	C	C	C	C	C	Y	C	C	C	C	C	C	C	C	C	C	C	C	C	C	C	C	C	C	C	C	C	C	-	C	C	C	C
AM061104:135	C	C	C	C	C	C	C	C	C	C	C	C	C	C	C	C	C	C	C	C	C	Y	C	C	C	C	C	C	C	C	C	C	C	C	C	C	C	C	C	C	C	C	C	C	C	C	C	C	C
AM061104:141	T	T	T	T	T	T	T	T	T	T	T	T	T	T	T	T	T	T	T	T	T	T	T	T	T	T	T	T	T	T	Y	T	T	T	T	T	T	T	T	T	T	T	T	T	T	T	T	T	T
AM061104:165	Y	Y	Y	Y	Y	Y	Y	Y	Y	Y	Y	Y	Y	Y	Y	Y	Y	Y	Y	Y	Y	Y	Y	Y	Y	Y	T	Y	Y	Y	Y	Y	Y	Y	Y	Y	Y	Y	Y	Y	Y	Y	Y	Y	Y	Y	Y	Y	Y
AM061104:168	A	A	A	A	A	A	A	A	A	A	A	A	A	A	A	A	A	A	A	A	A	A	A	A	A	A	R	A	A	A	A	A	A	A	A	A	A	A	A	A	A	A	A	A	A	A	A	A	A
AM061104:212	T	T	T	T	T	T	T	T	T	T	T	W	T	T	T	T	T	T	T	T	T	T	T	T	T	T	T	W	T	T	T	T	T	T	T	T	T	T	T	T	T	T	T	T	T	T	T	T	T
AM061104:258	T	Y	T	T	T	T	T	T	T	T	T	T	T	T	T	T	T	T	T	T	T	Y	T	T	T	T	T	T	T	T	T	T	T	T	T	T	T	T	T	T	W	T	T	T	-	T	T	T	T
AM061211:43	S	C	C	-	C	C	-	C	C	S	C	C	C	S	C	S	C	C	-	C	S	-	C	-	C	-	C	S	C	C	S	C	C	C	C	C	C	-	C	S	-	C	C	C	-	C	S	C	S
AM061211:98	C	C	C	C	C	-	Y	C	Y	Y	C	C	Y	C	C	C	C	C	Y	C	C	C	C	C	C	C	S	C	C	C	C	C	C	C	C	C	C	C	C	C	C	C	C	C	-	Y	C	C	C
AM061211:110	T	T	T	T	T	-	T	T	Y	Y	T	T	T	T	T	T	T	T	Y	T	T	T	T	T	T	T	T	T	T	T	T	T	T	T	T	T	T	T	T	T	T	T	T	T	-	T	T	T	T
AM061225:462	C	C	C	C	C	C	-	C	C	C	C	C	C	C	C	C	C	C	Y	C	C	C	C	C	C	C	C	C	C	C	C	C	C	C	C	C	C	C	C	C	C	C	C	C	C	C	C	Y	C
AM061225:495	C	Y	Y	C	C	Y	C	C	C	C	C	C	Y	Y	Y	C	C	Y	Y	Y	Y	Y	Y	C	C	C	C	C	Y	C	C	Y	C	C	Y	C	Y	C	C	Y	Y	Y	Y	C	C	Y	C	Y	Y
AM061225:513	T	T	T	T	T	T	T	T	T	T	T	T	T	T	T	T	T	T	T	T	T	T	T	T	T	T	T	T	T	T	T	T	Y	T	T	T	T	T	T	T	T	T	T	T	T	T	T	T	T
AM061225:532	C	C	C	Y	C	C	C	C	Y	Y	C	Y	C	C	C	C	C	C	C	C	C	C	C	C	C	C	Y	C	Y	C	Y	C	Y	C	C	C	C	C	Y	C	C	Y	C	C	C	C	Y	C	C
AM061225:549	Y	Y	Y	Y	T	Y	Y	Y	Y	Y	Y	Y	Y	Y	Y	Y	Y	Y	Y	Y	Y	Y	Y	Y	Y	Y	Y	Y	Y	Y	Y	Y	Y	Y	Y	Y	Y	Y	Y	Y	Y	Y	Y	Y	Y	Y	Y	Y	Y
AM061225:561	C	Y	C	Y	Y	C	Y	C	C	Y	Y	Y	Y	Y	Y	C	Y	C	Y	Y	Y	C	Y	Y	Y	Y	Y	Y	Y	Y	Y	Y	Y	Y	Y	C	Y	C	Y	C	Y	Y	C	C	Y	Y	C	C	Y
AM061225:568	Y	Y	Y	Y	Y	Y	Y	Y	Y	Y	Y	Y	Y	C	Y	Y	Y	Y	Y	Y	Y	Y	Y	Y	Y	Y	Y	Y	Y	Y	Y	Y	Y	Y	Y	Y	Y	Y	Y	Y	Y	Y	Y	Y	Y	Y	Y	Y	Y
AM061225:573	Y	Y	C	Y	Y	C	Y	Y	Y	Y	Y	-	C	Y	Y	C	Y	C	Y	Y	C	C	C	Y	Y	Y	Y	Y	Y	Y	Y	Y	Y	Y	Y	C	Y	Y	Y	Y	C	C	C	Y	Y	C	Y	C	Y
AM061303:110	T	T	T	T	T	T	T	T	T	T	T	T	T	T	T	T	T	T	W	T	T	-	T	T	T	T	T	T	T	T	T	T	T	T	T	T	T	T	T	T	T	T	T	T	T	T	T	T	T
AM061598:597	Y	C	-	C	C	M	C	C	C	C	C	C	-	C	C	-	C	C	C	C	C	C	C	C	C	C	C	C	C	C	C	Y	C	C	C	C	C	C	-	Y	C	C	C	C	C	C	C	C	C
AM061598:654	C	C	C	-	C	C	-	-	-	C	C	C	M	C	C	C	C	C	C	C	C	-	C	C	C	C	-	C	C	C	C	C	-	C	C	-	C	-	-	C	C	M	C	C	C	-	-	C	C
AM061598:662	M	C	M	-	C	M	-	-	-	C	M	C	M	M	C	M	C	M	M	M	C	-	M	C	C	C	C	C	C	C	C	M	-	C	M	-	C	-	-	M	C	C	M	C	C	-	C	C	C
AM061609:68	G	S	S	S	S	S	G	S	C	C	S	C	S	S	C	S	S	S	C	S	S	S	S	C	S	S	C	C	C	C	C	S	C	C	S	S	S	S	S	S	C	S	S	S	S	S	S	C	S
AM061609:80	G	R	R	R	R	R	G	R	R	R	R	R	R	R	R	R	R	R	R	R	R	R	R	R	R	R	R	R	A	R	R	R	R	R	R	R	R	R	R	R	R	R	R	R	R	R	R	R	R
AM061609:115	T	T	T	Y	Y	T	T	T	T	T	T	Y	T	T	T	T	T	T	Y	T	T	T	T	T	T	Y	T	Y	T	Y	Y	Y	T	T	T	T	Y	T	T	T	T	T	Y	T	T	T	T	T	T
AM061609:138	A	A	A	A	A	A	A	A	R	A	A	A	A	A	A	A	A	A	A	A	A	A	A	A	A	A	A	A	A	A	A	A	A	A	A	A	A	A	A	A	A	A	A	A	A	A	A	A	A
AM061609:175	C	C	C	C	C	C	C	C	C	C	C	C	C	C	C	C	C	Y	C	C	C	C	C	C	C	C	C	C	C	C	C	C	C	C	C	C	C	C	C	C	C	C	C	C	C	C	C	C	C
AM061609:205	A	A	R	R	A	R	A	R	A	R	R	R	R	R	A	R	R	R	R	R	R	A	R	A	R	A	A	A	A	A	A	R	R	A	R	R	A	R	R	R	R	R	A	R	R	R	R	R	R
AM061609:331	-	C	C	C	C	C	-	S	-	C	C	C	C	S	C	C	S	C	S	S	C	C	S	C	C	C	C	S	-	S	C	C	C	C	C	C	S	C	S	C	C	S	C	C	S	S	C	C	S
AM061609:332	-	C	C	C	C	C	C	M	-	C	C	C	C	C	C	C	C	C	C	C	C	C	C	C	C	C	C	C	-	C	C	C	C	C	C	C	C	C	C	C	C	C	C	C	C	C	C	C	C
AM061907:43	A	A	A	A	A	-	A	-	A	A	A	-	A	A	A	A	A	A	-	A	A	R	A	A	A	A	A	A	A	A	A	-	A	A	A	A	A	-	A	A	A	A	A	A	A	A	A	-	A
AM061907:59	R	R	A	A	A	-	R	A	A	A	A	-	R	R	R	A	R	R	-	A	R	R	A	A	A	A	A	A	R	R	A	-	A	R	R	R	R	-	R	R	R	R	A	R	R	A	-	-	R
AM062005:368	G	G	G	S	-	-	-	G	G	G	G	G	G	G	G	G	G	S	S	-	G	G	G	S	S	G	-	S	S	G	-	G	G	G	G	G	G	G	G	G	G	G	G	G	G	-	G	S	S
AM062028:269	A	A	A	A	A	A	A	A	A	A	A	A	A	A	A	A	A	A	A	A	A	R	A	A	A	A	A	A	A	A	A	A	A	A	A	A	A	A	A	A	A	A	A	A	A	-	A	A	A
AM062028:374	R	R	-	R	A	-	R	R	R	R	R	R	-	R	R	R	R	R	-	-	-	A	R	-	R	R	R	A	A	A	A	R	R	A	R	R	R	R	R	R	R	A	R	R	R	-	R	A	R
AM062028:398	K	K	-	K	T	-	K	T	K	K	K	K	K	K	K	K	K	K	-	-	-	T	K	T	T	T	K	T	K	K	K	K	T	K	K	K	K	K	K	K	K	K	K	K	K	-	K	K	K
AM062028:407	W	W	W	A	A	-	W	A	A	A	A	A	-	W	W	W	W	A	-	-	-	A	W	W	A	W	-	A	A	A	A	W	W	A	W	W	W	W	W	W	A	A	W	W	W	-	W	A	W
AM062028:432	C	C	-	C	C	-	C	C	C	C	C	C	-	-	C	C	C	C	-	-	-	C	C	Y	C	C	-	Y	C	C	C	C	Y	C	C	C	C	C	C	C	C	C	C	C	C	-	C	C	C
AM062028:434	A	A	-	A	A	-	A	A	A	A	A	A	-	-	A	A	A	A	-	-	-	A	A	R	A	A	-	R	A	A	A	A	R	A	A	A	A	A	A	A	A	A	A	A	A	-	A	A	A
AM062044:431	R	R	R	R	R	R	R	R	-	R	R	R	-	-	R	R	R	R	R	R	R	G	R	R	R	R	R	R	R	R	R	R	-	R	R	R	R	R	R	R	R	R	R	R	R	R	R	R	R
AM062044:444	T	T	T	-	T	T	T	T	-	T	T	T	-	-	T	T	T	T	T	T	T	T	T	T	T	T	T	T	T	T	T	T	-	T	T	T	T	T	T	T	T	T	T	T	T	-	T	T	T
AM062044:445	R	R	R	-	R	-	R	R	-	R	R	R	-	-	R	R	R	R	R	R	R	G	R	R	R	R	R	R	R	R	R	R	-	R	R	R	R	R	R	R	R	R	R	R	R	-	R	R	R
AM062056:133	A	A	A	A	A	A	A	A	-	-	A	-	-	A	A	A	A	-	-	A	A	M	A	-	A	A	A	A	A	A	A	A	A	A	A	A	A	A	A	A	A	A	A	-	-	-	A	A	A
AM062218:54	-	Y	T	Y	Y	Y	Y	Y	-	Y	Y	Y	Y	Y	Y	Y	Y	Y	Y	Y	Y	Y	Y	Y	Y	Y	Y	Y	Y	Y	Y	Y	Y	Y	Y	Y	Y	T	Y	Y	Y	-	Y	Y	Y	Y	Y	Y	Y
AM062253:138	T	C	T	C	-	T	T	C	-	-	T	-	T	T	C	Y	C	C	-	-	T	T	T	C	C	T	C	C	Y	C	-	T	-	C	T	-	T	C	C	T	C	T	-	T	C	T	C	Y	T
AM062253:165	C	C	C	Y	-	C	C	T	-	-	C	-	C	C	C	C	C	C	Y	-	C	C	C	C	Y	C	C	T	Y	Y	-	C	-	C	C	-	C	C	C	C	C	C	-	C	C	C	T	C	C
AM062253:201	T	C	T	C	-	T	T	C	-	-	T	-	-	C	C	Y	C	C	-	-	T	T	T	C	C	T	C	C	Y	C	-	-	-	C	T	-	T	C	C	T	C	T	-	T	C	T	C	C	T
AM062253:204	G	G	G	S	-	G	G	C	-	C	G	-	-	G	G	G	G	G	-	-	G	G	G	G	S	G	G	G	S	S	-	-	-	G	G	-	G	G	G	G	G	G	-	G	G	G	C	G	G
AM062256:427	R	R	R	R	R	R	R	R	R	G	R	R	R	R	R	R	R	R	R	R	R	R	R	R	R	-	-	R	R	R	R	R	R	R	R	R	R	-	R	R	R	R	-	-	-	R	R	G	R
AM062256:458	G	R	G	R	R	G	G	G	R	G	G	G	G	G	R	G	G	G	G	G	G	G	G	G	R	G	-	G	R	G	G	G	G	G	G	R	G	G	G	G	R	R	G	-	-	-	G	G	R
AM062256:461	S	C	S	C	C	S	S	S	C	C	S	S	S	S	C	S	S	S	S	S	S	S	S	S	C	S	-	C	C	S	C	S	S	S	S	C	S	S	S	S	C	C	S	-	-	-	S	C	C
AM062301:80	G	G	G	G	G	G	-	G	-	G	G	G	G	G	G	G	G	-	-	-	-	-	G	-	-	-	G	-	G	-	-	-	G	G	G	G	G	G	G	G	-	G	-	-	-	-	G	G	G
AM062353:30	M	M	-	M	M	M	M	M	M	C	C	M	M	C	M	M	C	M	-	-	-	C	M	M	M	M	-	M	M	M	M	-	M	C	M	M	C	M	M	M	M	M	M	M	-	-	M	M	M
AM062353:39	G	K	G	G	G	G	G	G	G	K	K	G	-	G	G	G	K	G	-	-	G	K	G	G	K	G	G	G	G	G	G	G	G	K	G	G	K	G	G	G	G	G	G	G	K	G	G	G	G
AM062353:69	K	K	K	K	K	K	K	K	K	T	T	K	K	T	K	K	T	K	K	K	K	T	K	K	T	K	K	K	K	K	K	K	K	T	K	K	T	K	K	K	K	K	K	K	T	K	K	K	K
AM062353:96	Y	Y	Y	Y	Y	Y	Y	Y	Y	T	T	Y	Y	T	Y	Y	T	Y	Y	Y	Y	T	Y	Y	T	Y	Y	Y	Y	Y	Y	Y	Y	T	Y	Y	T	Y	Y	Y	Y	Y	Y	Y	T	Y	Y	Y	Y
AM062353:141	M	M	M	M	M	M	M	M	M	C	C	M	M	C	M	M	C	M	M	M	M	C	M	M	C	M	M	M	M	M	M	M	M	C	M	M	C	M	M	M	M	M	M	M	C	M	M	M	M
AM062353:168	C	S	C	S	C	C	C	C	C	S	S	C	C	C	C	C	S	C	C	C	C	S	C	C	S	C	C	C	C	C	C	C	C	S	C	C	S	C	S	C	C	C	C	C	S	C	C	C	C
AM062353:177	M	M	M	M	M	M	M	M	M	C	C	M	M	C	M	M	C	M	M	M	M	C	M	M	C	M	M	M	M	M	M	M	M	C	M	M	C	M	M	M	M	M	M	M	C	M	M	M	M
AM062353:253	M	M	M	M	M	M	M	M	M	C	C	M	M	C	M	M	C	M	M	M	M	C	M	M	C	M	M	M	M	M	M	M	M	C	M	M	C	M	M	M	M	M	M	M	C	M	M	M	M
AM062438:104	Y	Y	Y	C	C	Y	-	Y	C	C	T	-	C	Y	C	C	C	-	Y	Y	-	-	Y	-	C	-	-	C	Y	C	C	Y	C	Y	Y	C	Y	Y	-	Y	Y	C	Y	-	-	Y	C	Y	Y
AM062438:458	G	-	G	R	G	R	G	G	G	-	-	G	G	R	G	G	G	-	G	R	-	-	R	-	-	-	-	G	R	G	G	G	G	R	R	G	R	G	R	G	-	G	-	-	-	G	-	G	G
AM062438:461	A	R	A	R	A	R	A	A	R	-	-	R	A	R	A	A	A	-	R	R	-	-	R	-	-	-	-	A	R	R	R	R	R	R	R	A	R	A	R	A	-	R	-	-	-	A	-	A	A
AM062438:527	C	-	Y	Y	C	Y	C	Y	Y	Y	-	Y	Y	C	Y	Y	Y	-	Y	-	-	-	-	-	-	-	-	C	Y	Y	Y	C	C	Y	Y	C	Y	C	Y	Y	-	Y	Y	-	-	Y	Y	C	C
AM062443:230	Y	Y	Y	Y	Y	Y	Y	Y	Y	Y	Y	Y	Y	Y	Y	Y	Y	Y	Y	Y	Y	-	Y	Y	Y	Y	Y	Y	Y	Y	C	Y	C	Y	Y	Y	Y	Y	Y	Y	Y	Y	Y	Y	Y	Y	C	Y	Y
AM062443:352	-	W	W	W	W	W	W	W	-	-	T	W	-	T	T	-	T	-	T	W	T	-	W	T	W	-	T	T	T	W	W	-	W	-	W	W	W	T	T	W	T	-	W	W	-	W	W	T	W
AM062443:373	R	R	R	R	R	R	R	R	-	R	R	R	-	R	R	R	R	R	R	R	R	R	R	R	R	R	R	R	R	R	R	-	R	R	R	R	R	R	R	R	R	R	R	R	R	R	R	R	R
AM062443:391	M	M	M	M	M	M	M	M	M	M	M	M	M	M	M	M	M	M	M	M	M	M	M	M	M	M	M	M	M	M	A	M	A	M	M	M	M	M	M	M	M	M	M	M	M	M	A	M	M
AM062443:460	G	R	G	G	G	G	G	G	G	G	G	G	G	G	G	G	G	G	G	G	G	G	G	G	G	G	G	G	G	G	G	G	G	G	G	G	G	G	G	G	G	G	G	G	G	G	G	G	G
AM062443:499	Y	Y	Y	Y	Y	Y	Y	Y	Y	Y	Y	Y	Y	Y	Y	Y	Y	Y	Y	Y	Y	Y	Y	Y	Y	Y	Y	Y	Y	Y	Y	Y	Y	Y	Y	Y	Y	Y	Y	Y	Y	Y	Y	Y	Y	Y	Y	Y	Y
AM062443:516	T	T	T	T	T	Y	T	T	T	T	T	T	T	T	T	T	T	T	T	T	T	T	T	T	T	T	T	T	T	T	T	T	T	T	T	T	T	T	T	T	T	T	T	T	T	T	T	T	T
AM062447:508	M	M	M	M	M	M	M	M	-	M	-	-	M	M	-	-	M	-	M	M	M	C	M	-	M	M	M	M	C	M	C	M	M	M	M	M	M	M	M	M	M	-	-	-	-	M	-	M	M
AM062464:229	-	T	Y	Y	T	T	-	-	T	T	-	-	-	T	T	Y	T	Y	T	Y	B	T	Y	T	T	T	Y	T	T	T	-	-	Y	T	T	T	-	Y	Y	T	Y	T	T	-	T	Y	Y	T	T
AM062464:232	A	A	A	A	A	A	-	A	A	A	A	-	-	A	A	A	A	A	W	A	A	A	A	A	A	A	A	A	A	A	A	-	A	A	A	A	A	A	A	A	A	A	A	-	A	A	A	A	A
AM062464:238	R	R	R	R	R	R	R	A	R	R	R	R	R	A	R	R	R	R	R	R	R	R	R	R	R	R	R	R	R	R	R	R	R	R	R	R	R	R	R	R	R	R	R	R	A	R	R	A	R
AM062464:280	A	A	A	A	A	A	A	A	A	A	A	A	A	A	A	A	A	A	A	A	A	R	A	A	A	A	A	A	A	A	A	A	A	A	A	A	A	A	A	A	A	A	A	A	A	A	A	A	A
AM062464:283	W	W	W	W	W	W	W	W	W	W	W	W	W	W	W	W	W	W	W	W	W	A	W	W	W	W	W	W	W	W	W	W	W	W	W	W	W	W	W	W	W	W	W	W	W	W	W	W	W
AM062464:301	Y	T	T	Y	T	Y	Y	T	T	Y	Y	Y	Y	T	T	T	Y	T	Y	T	T	T	T	Y	T	T	T	T	T	T	T	Y	T	T	Y	T	Y	T	T	Y	T	T	Y	Y	T	T	T	T	T
AM062464:304	G	G	G	G	G	G	G	G	G	G	G	G	G	G	G	G	G	G	G	G	G	R	G	G	G	G	G	G	G	G	G	G	G	G	G	G	G	G	G	G	G	G	G	G	G	G	G	G	G
AM062464:325	Y	C	C	C	C	Y	Y	C	C	Y	C	C	Y	Y	C	C	Y	C	C	Y	C	Y	Y	Y	C	Y	Y	C	C	C	C	Y	C	C	Y	Y	Y	C	C	Y	C	Y	C	C	-	C	C	C	C
AM062464:355	K	G	K	K	G	K	K	G	G	G	G	G	K	K	G	G	K	G	G	K	G	K	K	K	G	K	K	G	G	G	G	G	G	G	K	K	K	G	G	K	G	K	G	G	G	G	G	G	G
AM062464:376	K	K	K	K	K	K	K	K	K	K	K	K	K	K	K	K	K	K	T	K	K	T	K	K	K	K	K	K	K	K	K	K	K	K	K	K	K	K	K	K	K	K	K	K	T	K	T	T	K
AM062464:403	C	C	C	C	C	C	C	C	C	C	C	C	C	C	C	C	C	C	C	C	C	M	C	C	C	C	C	C	C	C	C	C	C	C	C	C	C	C	C	C	C	C	C	C	C	C	C	C	C
AM062464:454	T	T	T	T	T	T	T	T	T	T	T	T	T	K	T	T	T	T	T	T	T	T	T	T	T	T	T	T	T	T	T	T	T	T	T	T	T	T	T	T	T	T	T	T	T	T	T	T	T
AM385064:96	T	T	T	T	T	T	T	T	T	T	T	T	T	T	T	T	T	T	-	T	-	T	T	Y	T	T	T	T	T	T	T	-	T	T	T	T	T	T	T	T	T	T	T	-	-	-	T	T	T
AM385064:157	M	M	M	M	M	M	M	M	M	M	M	-	M	M	M	M	M	M	-	M	-	M	M	-	M	M	A	M	M	M	M	M	M	A	M	M	M	M	M	M	M	M	M	-	-	M	M	M	A
AM385064:161	C	C	C	Y	C	C	C	C	C	C	C	-	C	C	C	C	C	C	-	-	-	M	C	Y	C	C	-	C	C	C	C	C	C	Y	C	C	C	C	C	C	C	C	-	-	-	C	C	C	Y
AM385064:264	-	G	G	G	G	G	G	G	G	G	G	G	G	G	G	G	G	G	G	G	G	K	G	G	G	G	-	G	G	G	G	G	G	G	G	G	G	G	G	G	G	G	G	G	-	G	G	G	G
AM385064:269	-	Y	Y	Y	Y	C	C	-	Y	Y	Y	Y	C	C	Y	C	C	Y	Y	Y	Y	C	C	C	Y	C	Y	Y	Y	C	Y	C	Y	Y	C	-	C	Y	C	C	C	Y	C	C	-	C	Y	Y	Y
AM385064:283	-	A	A	A	A	A	A	A	A	A	A	A	A	A	A	A	A	A	A	A	A	A	A	M	A	A	A	A	A	A	A	A	A	A	A	-	A	A	A	A	A	A	A	A	A	A	A	A	A
AM385064:305	-	W	W	W	W	W	W	W	W	W	W	W	W	W	W	-	W	W	W	W	W	W	W	W	W	W	W	W	W	W	W	W	W	W	W	W	W	A	W	W	W	W	W	W	-	W	-	W	W
AM385064:343	Y	Y	Y	Y	Y	Y	Y	Y	T	Y	-	-	T	Y	T	Y	T	Y	Y	Y	-	T	T	T	Y	Y	-	T	Y	T	-	-	Y	-	Y	Y	Y	T	Y	Y	-	T	-	-	-	T	-	Y	T
AM385064:528	-	W	W	W	W	W	W	W	W	W	W	W	-	W	W	W	W	W	W	W	W	W	W	T	W	W	T	W	W	W	W	W	-	T	W	W	W	W	W	W	W	W	W	W	W	W	W	W	T
AM385064:576	G	G	G	G	G	G	-	G	G	G	G	K	-	G	G	G	G	G	K	G	G	G	G	K	G	G	K	G	G	G	G	G	-	K	G	G	G	G	G	G	G	G	G	G	G	G	-	G	K
AM385311:124	C	C	C	C	C	C	C	C	C	-	C	C	C	-	C	C	C	C	-	-	-	C	C	Y	C	C	C	C	C	C	C	C	C	C	C	C	C	C	C	C	C	C	C	C	C	C	Y	C	C
AM385332:192	-	G	G	K	G	G	G	G	G	G	G	K	G	G	K	G	G	G	G	G	G	G	G	G	G	G	G	G	G	G	G	G	G	G	G	G	-	G	G	G	G	G	G	G	G	-	G	G	G
AM385332:216	-	W	W	W	W	W	W	-	W	A	W	-	W	W	W	W	W	W	W	W	W	A	W	W	W	W	W	W	W	W	W	-	W	W	W	W	-	W	W	W	W	A	-	W	W	-	W	A	A
AM385332:240	-	W	T	W	W	T	T	T	W	W	T	-	T	T	W	T	T	T	T	T	T	W	T	T	T	W	T	T	W	W	T	-	T	T	T	-	T	T	T	-	W	W	T	T	T	T	-	-	T
AM385490:89	A	A	A	A	A	A	A	A	A	A	A	A	A	A	A	A	A	A	A	A	A	A	A	A	A	A	A	R	A	A	A	A	R	A	A	A	A	A	A	A	A	A	A	A	A	A	A	A	A
AM385490:137	A	A	A	A	W	A	A	W	A	A	A	A	A	A	W	A	A	W	A	A	A	A	A	A	W	A	W	A	W	W	W	A	A	W	A	W	A	A	W	A	A	A	A	W	A	A	A	A	A
AM385490:140	Y	Y	Y	Y	T	Y	Y	T	Y	Y	Y	Y	Y	Y	T	Y	Y	Y	Y	Y	Y	Y	Y	Y	T	Y	Y	Y	T	T	T	Y	Y	T	Y	T	Y	Y	Y	Y	Y	Y	Y	T	Y	Y	Y	Y	Y
AM385552:335	K	T	T	K	T	T	T	T	K	T	T	-	-	T	T	T	T	K	-	T	T	T	T	K	T	T	K	T	T	T	K	T	T	T	T	T	T	T	-	T	T	K	T	-	-	-	T	T	K
AM385553:281	-	T	T	T	T	-	T	T	T	T	T	T	-	T	T	T	T	T	-	T	T	T	T	T	T	T	T	T	T	T	T	T	T	T	T	-	T	T	T	T	T	T	T	T	T	-	T	T	T
AM385553:282	-	A	A	A	A	-	A	A	A	A	A	A	-	A	A	A	A	A	-	-	A	A	A	A	A	A	A	A	A	A	A	A	A	A	A	-	A	A	A	A	A	A	A	A	A	-	A	A	A
AM385553:331	G	G	G	G	G	G	G	G	G	G	-	G	G	G	G	G	G	G	G	S	G	G	G	G	G	G	G	G	G	G	G	G	G	G	G	G	G	G	G	G	G	G	G	G	G	G	G	G	G
AM385553:367	T	Y	T	T	T	T	T	Y	T	T	T	T	T	T	Y	T	T	Y	T	T	T	T	T	Y	Y	T	Y	T	T	Y	T	T	T	Y	T	T	T	T	T	T	T	T	T	T	T	T	T	T	Y
AM385580:137	G	G	G	G	G	G	G	G	G	G	G	G	G	G	G	G	G	G	G	G	G	A	G	G	G	G	G	G	G	G	G	G	G	G	G	G	G	G	G	G	G	G	G	G	G	G	G	G	G
AM385580:198	T	T	T	T	T	T	T	T	T	T	T	T	T	T	T	T	T	T	T	T	T	A	K	T	T	T	T	T	T	T	T	T	T	T	T	T	T	T	T	T	T	T	T	T	T	T	T	T	T
AM385677:53	G	G	-	R	G	-	-	G	G	G	G	-	G	R	G	-	G	G	R	G	A	G	A	G	G	A	-	G	G	G	G	G	G	G	G	-	G	R	G	G	G	G	A	A	G	A	G	G	A
AM385987:77	-	A	A	A	A	A	A	A	A	A	-	A	-	A	A	-	A	A	A	A	A	A	A	A	A	A	R	A	A	A	A	A	-	A	-	A	-	A	A	A	A	A	A	A	A	A	-	A	A
AM385987:95	C	C	C	C	C	C	C	C	C	C	-	-	C	C	C	-	C	M	C	C	C	C	C	C	C	C	C	C	C	C	C	C	-	C	C	C	-	C	C	C	C	C	C	C	-	C	-	C	C
AM385987:102	G	G	G	G	G	G	G	G	G	-	-	-	G	G	G	-	G	S	G	G	G	G	G	G	G	G	G	G	G	G	G	G	-	G	G	G	-	G	G	G	G	G	G	G	-	G	-	G	G
AM386053:75	M	A	M	M	A	A	M	A	A	A	A	M	M	M	A	M	M	A	M	M	-	-	M	M	A	M	M	A	A	A	C	M	A	M	M	M	A	A	M	M	A	A	M	M	M	M	M	A	A
AM386053:150	R	R	R	R	A	A	R	A	A	A	A	R	R	R	A	R	R	A	R	R	R	A	R	R	A	G	R	A	A	A	G	R	A	R	R	G	A	A	R	R	A	A	R	R	R	R	R	A	A
AM386053:162	T	W	T	T	W	W	T	W	W	W	W	T	T	T	W	T	T	W	T	T	T	T	T	T	W	T	T	W	W	W	T	T	W	T	T	T	W	-	T	T	W	W	T	T	T	T	T	W	W
AM386053:169	C	C	C	C	C	C	C	C	C	C	C	C	C	C	C	C	C	C	C	C	C	C	C	C	-	C	C	C	C	C	C	C	-	C	C	C	C	-	C	C	C	C	C	C	C	C	C	Y	C
AM386053:174	T	-	-	T	-	T	T	T	T	T	T	T	T	T	T	T	T	T	T	T	T	Y	T	T	-	T	T	T	T	T	T	T	-	T	T	Y	T	-	T	T	Y	T	T	T	T	-	T	T	T
AM386103:208	-	A	-	A	A	A	-	A	-	-	A	A	-	A	A	A	-	A	A	A	A	A	A	A	A	A	G	A	A	A	A	A	-	A	A	A	A	A	A	A	A	A	A	A	A	-	A	-	-
AM386167:278	K	K	G	K	K	K	K	-	K	K	K	K	-	K	K	G	G	G	-	K	G	K	K	K	K	G	K	T	K	K	-	G	T	K	K	-	K	G	K	K	K	K	-	G	G	-	K	K	K
AM386167:296	K	-	-	K	K	K	K	-	K	K	K	K	-	T	K	K	K	K	-	K	K	K	K	K	K	K	K	K	T	K	K	K	T	K	T	-	K	K	K	K	K	K	K	K	K	-	K	K	K
AM386167:470	C	Y	Y	Y	Y	Y	C	Y	C	Y	Y	Y	-	C	Y	C	-	Y	Y	Y	C	-	Y	Y	Y	Y	C	Y	Y	Y	Y	Y	Y	Y	Y	Y	Y	Y	C	Y	Y	Y	Y	Y	Y	Y	Y	Y	C
AM386167:494	Y	C	C	C	C	C	-	C	Y	C	C	-	-	C	C	Y	-	C	C	C	Y	-	C	C	C	C	Y	C	C	C	C	C	C	C	C	C	C	C	C	C	C	C	C	C	C	C	C	C	Y
AM386167:506	Y	T	T	T	T	T	-	T	Y	T	T	T	-	T	T	Y	-	T	T	T	-	-	T	T	T	T	Y	T	T	T	T	T	T	T	T	T	T	T	Y	T	T	T	T	T	T	T	T	T	Y
AM386482:167	G	K	K	T	K	T	-	T	T	K	K	K	G	G	K	T	G	-	K	K	T	G	K	K	K	T	-	K	G	K	K	K	K	K	K	K	T	-	G	G	K	G	T	-	-	-	-	T	G
AM386482:192	T	T	T	T	T	T	-	T	T	T	T	T	T	T	T	T	-	-	T	T	T	W	T	T	T	T	-	T	T	T	T	T	T	T	T	T	T	T	T	T	T	T	T	-	-	-	-	T	T
AM386482:224	W	T	T	W	T	T	-	W	W	W	W	T	W	W	T	W	-	-	W	T	W	W	T	W	W	T	-	T	W	W	T	T	T	T	W	W	W	W	W	T	T	T	W	-	-	-	-	T	W
AM387109:147	A	A	A	A	A	A	A	A	-	A	A	A	A	A	A	A	A	-	A	A	A	A	A	A	-	A	A	A	A	A	A	A	A	A	A	A	A	A	A	A	A	A	A	A	-	-	A	A	A
AM387109:186	C	Y	C	Y	Y	C	C	C	Y	C	C	C	C	C	C	C	C	Y	C	C	C	C	C	Y	Y	C	Y	Y	C	Y	C	C	Y	Y	C	C	C	C	C	C	Y	Y	C	C	-	C	C	C	Y
AM387109:207	Y	T	Y	Y	T	Y	Y	Y	T	Y	Y	Y	Y	Y	Y	Y	Y	T	Y	Y	Y	T	Y	T	T	Y	Y	Y	Y	T	Y	Y	T	T	Y	Y	Y	Y	Y	Y	T	T	Y	Y	-	Y	Y	Y	T
AM387109:252	A	A	A	A	A	A	A	A	A	A	A	A	A	A	A	A	A	A	A	A	A	R	A	A	A	A	A	A	A	A	A	A	A	A	A	A	A	A	A	A	A	A	A	A	A	A	A	A	A
AM387109:288	K	K	K	K	K	K	K	K	K	K	K	K	K	K	K	K	K	K	K	K	K	K	K	K	K	K	K	K	K	K	K	K	K	K	K	K	K	K	K	K	K	K	K	K	K	K	K	K	K
AM387109:327	R	R	R	R	R	R	R	R	R	R	R	R	R	R	R	R	R	G	-	R	R	R	R	-	-	R	R	R	R	R	R	G	R	R	R	R	R	R	R	R	R	R	R	-	-	R	R	G	R
AM387109:423	R	G	R	R	G	-	R	R	G	R	R	-	-	R	R	R	R	-	-	R	R	G	R	G	-	R	R	R	R	G	R	-	G	G	R	R	R	R	R	R	G	G	-	-	-	-	R	-	R
AM387109:440	C	C	C	C	C	C	C	C	C	C	C	C	C	C	C	C	C	C	C	C	C	M	C	C	C	C	C	C	C	C	C	C	C	C	C	C	C	C	C	C	C	C	C	C	-	C	C	C	C
AM387109:454	G	G	G	G	G	G	G	G	G	G	G	G	G	G	G	G	G	G	G	G	G	K	G	G	G	G	G	G	G	G	G	G	G	G	G	G	G	G	G	G	G	G	G	G	G	G	G	G	G
AM387109:462	K	K	K	K	K	K	K	K	K	K	K	K	K	K	K	K	K	K	K	K	K	G	K	K	K	K	K	K	K	K	K	K	K	K	K	K	K	K	K	K	K	K	K	K	K	K	K	K	K
AM387109:513	G	G	G	G	G	G	G	G	G	G	G	G	G	G	G	G	G	G	G	G	G	R	-	-	-	-	-	G	G	G	G	G	G	G	G	G	G	G	G	G	G	G	G	G	-	-	G	G	G
AM387131:230	Y	Y	Y	Y	Y	Y	Y	Y	C	C	Y	-	-	Y	Y	Y	Y	Y	Y	Y	Y	Y	Y	Y	Y	Y	Y	Y	Y	Y	Y	Y	Y	Y	Y	Y	Y	-	Y	Y	Y	Y	C	C	Y	Y	Y	Y	Y
AM387419:122	T	T	T	W	T	W	T	-	-	T	T	T	T	T	T	T	T	W	T	T	T	T	T	T	T	T	W	T	T	T	T	T	-	T	T	T	T	W	W	T	T	T	T	T	T	T	T	-	T
AM387419:212	T	T	T	T	T	T	T	-	-	T	T	T	-	T	T	T	T	T	T	T	T	Y	T	T	T	T	T	T	T	T	-	T	-	T	T	T	T	T	T	T	T	T	T	T	Y	-	T	-	T
AM387419:365	T	T	T	T	T	T	T	T	T	T	T	T	T	T	T	T	T	T	T	T	T	W	T	T	T	T	T	T	T	T	T	T	T	T	T	T	T	T	T	T	T	T	T	T	W	T	T	T	T
AM387419:383	R	R	R	R	R	R	R	A	R	R	R	R	R	R	R	R	R	R	R	R	R	R	R	R	R	R	R	A	R	R	A	R	A	R	R	R	R	R	R	R	R	R	R	R	R	R	R	A	R
AM387419:389	C	C	C	C	C	C	C	C	C	C	C	C	C	C	C	C	C	C	C	C	C	C	C	C	C	C	C	T	C	C	T	C	T	C	C	C	C	C	C	C	C	C	C	C	C	C	Y	C	C
AM387419:434	A	A	A	A	A	A	R	A	A	A	A	A	R	A	A	A	A	A	A	A	A	A	A	R	A	A	R	-	A	A	-	A	-	A	A	A	A	A	A	A	A	A	R	R	A	R	A	A	A
AM387419:440	Y	Y	Y	Y	Y	Y	Y	T	Y	Y	Y	Y	Y	Y	Y	Y	Y	Y	Y	Y	Y	Y	Y	Y	Y	Y	Y	-	Y	Y	-	Y	-	-	Y	Y	Y	Y	Y	Y	Y	Y	Y	Y	Y	Y	-	T	Y
AM387419:444	G	G	G	G	G	G	G	G	G	G	G	G	G	G	G	-	G	G	G	G	G	S	G	G	G	G	G	-	G	G	-	G	-	-	G	G	G	G	G	G	G	G	G	G	G	G	-	G	G
AM387452:146	A	A	-	A	A	A	G	A	-	-	A	A	A	R	A	G	-	A	R	A	A	A	-	A	A	A	A	A	A	A	A	R	A	A	A	A	-	A	A	A	A	A	-	G	A	-	A	A	A
AM387452:154	T	T	-	T	T	T	C	T	-	-	T	T	T	Y	T	C	-	T	Y	T	T	T	C	T	T	T	T	T	T	T	T	Y	T	T	T	T	-	T	T	T	T	T	C	C	T	-	T	T	T
AM387452:265	T	T	T	T	T	T	C	T	-	-	T	T	T	Y	T	C	C	T	Y	T	T	T	C	T	T	T	T	T	T	T	T	Y	T	T	T	T	-	T	-	T	T	T	C	C	T	C	T	T	T
AM387558:58	C	C	C	C	C	C	C	C	C	C	C	C	M	C	C	C	C	C	C	C	C	C	C	C	C	C	C	C	C	C	C	C	C	C	C	C	C	C	C	C	C	C	C	C	C	C	C	C	C
AM387558:76	A	A	A	A	A	A	A	A	A	A	A	A	R	A	A	A	A	A	A	A	A	A	A	A	A	A	A	A	A	A	A	A	A	A	A	A	A	A	A	A	A	A	A	A	A	A	A	A	A
AM387558:85	A	A	A	A	A	A	A	A	A	A	A	W	W	A	A	A	A	A	A	A	A	A	A	A	A	A	A	A	A	A	A	A	A	A	A	A	A	A	A	A	A	A	A	A	A	A	A	A	A
AM387558:123	W	T	T	T	T	W	T	T	T	T	T	T	W	T	T	T	T	T	T	T	T	T	T	T	T	T	T	T	T	W	T	T	T	T	T	T	T	T	T	W	T	T	T	T	T	T	T	T	T
AM387835:245	A	A	A	A	A	A	A	A	R	A	A	R	A	A	A	A	A	A	A	A	A	A	A	A	A	A	A	A	A	A	A	A	A	A	A	A	A	A	A	A	A	A	A	A	A	A	A	A	A
AM388072:112	A	A	A	A	A	A	A	A	-	A	A	A	A	G	A	A	A	A	A	A	A	-	A	A	A	A	A	A	A	A	A	A	-	A	A	A	A	A	A	A	A	A	A	A	A	A	A	A	A
AM388072:142	G	G	G	G	G	G	G	G	G	G	G	G	G	G	G	G	G	G	G	A	G	-	G	G	G	G	G	G	G	G	G	G	-	G	G	G	G	G	G	G	G	G	G	G	G	G	G	G	G
AM388072:220	A	A	A	A	A	A	A	A	A	A	A	-	A	A	A	A	A	A	R	A	A	A	A	A	A	A	A	A	A	A	A	A	-	A	A	A	A	A	R	A	A	A	A	A	A	R	A	A	A
AM388072:529	G	G	G	G	G	G	G	G	G	G	G	G	G	G	G	G	G	K	G	G	G	-	G	G	G	G	K	G	G	K	G	G	-	G	G	G	G	G	G	G	G	G	G	G	G	G	G	G	G
AM388140:200	A	R	R	-	G	A	A	G	G	A	A	-	A	A	R	A	A	A	-	A	A	A	A	A	R	A	A	-	R	R	G	A	G	A	A	A	A	A	A	A	A	R	A	A	A	-	G	R	A
AM388140:508	G	G	-	G	G	G	G	G	G	G	S	G	G	G	G	S	-	G	G	G	G	G	-	G	G	G	G	G	G	G	G	-	G	G	G	G	G	S	S	G	G	G	G	G	G	G	G	G	G
AM388140:535	K	K	-	K	T	T	T	T	T	T	K	T	T	K	K	G	-	K	T	T	T	K	-	K	K	T	K	T	K	K	T	-	T	K	T	T	T	K	K	T	K	T	T	T	T	K	T	K	K
AM388206:237	T	K	T	G	T	T	T	G	G	G	T	G	-	K	-	-	T	K	K	-	T	T	T	T	-	-	G	G	G	T	G	T	G	G	G	T	G	T	G	G	G	G	T	T	-	-	T	T	T
AM388206:240	G	R	G	A	G	G	-	A	A	A	G	A	-	R	-	-	G	R	R	-	G	G	G	G	-	-	G	A	A	G	A	G	A	A	A	G	A	G	A	A	A	A	G	G	-	-	G	G	G
AM388264:333	R	R	R	R	R	R	-	R	R	R	R	-	-	-	R	R	R	R	R	R	R	-	R	R	R	R	-	R	R	-	-	R	R	R	R	R	R	R	R	R	R	R	R	R	R	R	-	R	R
AM388489:255	G	R	A	R	A	A	A	A	G	A	R	G	-	A	R	R	R	A	R	G	A	G	A	R	-	A	-	G	A	R	R	A	R	G	A	A	-	R	R	A	A	A	-	-	-	-	-	R	R
AM388525:85	Y	Y	Y	Y	Y	Y	Y	Y	Y	Y	Y	Y	Y	Y	Y	Y	Y	Y	-	Y	Y	Y	Y	-	-	C	-	Y	Y	Y	Y	Y	Y	Y	Y	Y	Y	Y	Y	Y	Y	Y	Y	-	-	-	Y	Y	Y
AM388525:118	T	T	T	T	T	T	T	T	T	T	T	Y	T	T	T	T	-	-	-	-	-	Y	T	-	-	T	-	T	T	T	T	T	T	T	T	T	T	T	T	T	-	Y	-	-	-	-	-	T	-
AM388525:128	R	G	R	R	G	R	R	G	R	G	G	G	R	R	R	R	-	-	-	-	-	-	R	-	-	G	-	G	G	G	R	R	G	G	R	R	R	G	-	R	-	-	-	-	-	-	-	G	R
AM388525:271	G	S	G	G	S	G	S	S	G	G	S	G	S	G	G	-	G	-	-	G	G	G	G	-	-	G	-	G	S	G	G	S	G	G	G	G	G	G	-	G	-	G	-	-	-	G	-	G	S
AM388525:275	W	W	W	W	W	W	T	T	W	W	T	W	T	W	W	-	W	-	-	W	W	W	W	-	-	W	-	W	T	W	W	W	W	W	W	-	W	W	-	W	-	W	-	-	-	W	-	W	T
AM388525:352	C	C	C	C	C	C	C	C	C	C	C	C	C	C	C	-	C	C	C	C	-	C	-	C	-	C	-	C	C	C	Y	C	C	C	C	C	C	C	C	C	C	C	C	-	-	-	-	C	C
AM388525:367	K	T	K	K	T	K	K	T	K	T	T	T	K	K	K	-	-	T	-	K	-	-	K	-	-	K	-	T	T	T	T	K	T	K	K	K	K	K	K	K	T	K	K	-	-	K	T	T	K
AM388525:415	R	G	R	R	G	R	R	G	R	G	G	R	R	R	R	R	R	G	R	R	-	-	R	-	-	R	A	R	-	G	R	R	G	R	R	R	R	R	R	R	G	A	R	-	-	-	R	G	R
AM388629:176	R	R	R	R	G	R	R	R	R	R	R	R	R	R	R	R	R	R	-	R	-	R	R	R	R	R	G	G	R	R	R	R	R	R	-	R	R	R	R	R	R	R	R	R	-	-	R	R	R
AM388629:203	R	R	R	R	R	G	R	R	R	R	R	R	R	R	R	R	G	R	-	G	-	R	R	R	R	R	R	R	R	R	R	R	R	R	-	R	R	R	R	R	R	R	R	R	R	-	R	R	R
AM388629:218	S	S	S	S	S	G	S	S	S	S	S	-	-	S	S	S	S	S	G	G	-	S	S	S	S	S	S	S	S	S	S	S	S	S	-	S	S	G	G	S	S	S	S	S	G	-	S	S	G
AM388629:251	-	A	A	W	A	A	A	A	A	A	A	-	-	A	A	A	A	A	W	A	A	A	A	A	A	A	W	A	A	A	A	A	A	A	-	A	A	A	A	A	A	A	A	A	A	-	A	A	A
AM388629:272	-	A	A	A	A	A	A	A	A	A	A	-	A	A	A	A	A	A	A	A	A	W	A	A	A	A	A	A	A	A	A	A	A	A	A	A	A	A	A	A	A	A	A	-	A	-	A	A	A
AM388629:335	-	A	A	R	A	A	A	A	A	A	A	-	A	A	A	-	A	A	R	A	A	A	A	A	A	A	R	A	A	A	A	A	A	A	A	A	A	A	A	A	A	A	A	-	A	-	A	A	A
AM388666:127	M	M	M	M	M	M	M	M	M	A	M	M	M	M	M	M	M	M	-	-	-	M	M	M	-	M	-	M	M	M	M	M	M	M	M	M	M	M	M	M	M	M	M	-	-	-	M	M	M
AM388666:264	A	A	A	-	A	A	A	A	A	R	A	A	A	A	A	A	A	R	-	A	-	A	A	A	A	A	-	A	A	A	A	A	A	A	A	A	A	A	A	A	A	A	-	-	-	-	-	A	A
AM388666:325	M	M	M	-	M	M	M	M	M	A	M	M	M	M	M	M	M	M	M	M	M	M	M	M	-	M	A	M	M	M	M	M	M	M	M	M	M	M	M	M	M	M	M	-	-	-	-	M	M
AM388754:146	G	R	R	R	G	G	G	G	G	A	G	A	-	G	G	-	R	G	R	G	-	G	R	G	G	R	G	G	G	-	G	R	G	G	-	G	R	G	G	G	G	G	-	-	-	-	-	G	G
AM388754:189	Y	Y	Y	-	Y	T	-	Y	Y	C	T	C	-	C	Y	-	Y	T	Y	Y	Y	T	Y	T	T	Y	C	Y	Y	Y	T	Y	Y	Y	Y	T	Y	T	Y	T	Y	Y	-	T	-	Y	-	T	T
AM388754:192	S	S	G	-	S	G	-	S	S	G	G	G	-	S	S	-	G	G	G	S	S	G	G	G	G	G	G	S	S	S	G	S	S	S	S	G	G	G	S	G	S	S	-	G	-	G	-	S	G
AM388803:192	Y	Y	Y	-	-	Y	Y	Y	Y	T	Y	-	Y	-	Y	Y	Y	Y	-	-	-	Y	Y	Y	Y	Y	-	Y	Y	Y	Y	Y	Y	Y	Y	-	Y	Y	Y	Y	Y	Y	Y	T	Y	-	Y	T	Y
AM388806:192	-	C	C	Y	C	-	C	C	C	C	C	-	C	C	C	C	C	C	-	C	C	C	C	C	C	C	C	C	C	C	C	C	C	C	C	C	C	C	C	C	C	-	C	C	C	-	C	C	Y
AM388847:73	-	C	C	C	C	C	-	-	-	-	C	C	C	C	-	C	C	C	C	C	C	T	C	C	C	C	C	C	C	C	C	C	C	C	C	C	C	-	C	C	C	C	C	C	C	C	C	C	C
AM388847:152	-	C	C	C	C	-	C	C	C	C	-	C	C	C	C	C	C	C	C	C	C	T	C	C	C	C	C	C	C	C	C	C	C	C	C	C	C	C	C	C	C	C	C	-	C	-	C	-	C
AM388847:218	T	T	T	T	T	T	T	T	T	T	T	T	T	T	T	T	T	T	T	T	T	T	T	T	T	T	T	T	T	T	T	T	T	T	T	T	T	T	T	T	T	T	T	W	T	T	T	T	T
AM388898:393	-	G	G	G	G	-	G	G	G	G	G	G	G	T	G	G	G	G	-	G	-	G	G	G	-	G	G	G	G	G	G	G	G	-	G	G	G	G	G	G	G	G	G	G	-	G	-	G	G
AM389056:166	R	R	R	R	R	R	R	R	R	R	R	R	R	-	R	R	R	R	-	R	R	R	R	R	R	R	R	R	-	R	R	R	A	A	R	R	R	R	R	R	A	R	R	R	R	A	R	R	R
AM389056:192	K	G	G	G	-	-	G	G	K	K	G	G	K	-	G	G	G	G	-	-	-	G	K	K	K	G	K	G	-	K	K	G	K	G	G	G	K	G	K	K	G	G	K	G	K	-	K	G	G
AM389056:421	M	M	M	M	M	M	M	M	M	M	M	M	M	-	M	M	M	M	M	M	M	C	M	M	M	M	M	M	C	M	M	M	C	M	M	M	M	M	M	M	C	M	M	M	M	M	M	M	M
AM389311:71	-	C	C	C	C	-	C	C	C	C	C	C	C	-	C	C	G	S	S	G	C	C	C	C	C	C	C	C	C	C	C	-	C	C	-	-	C	C	C	C	C	C	-	C	G	C	C	S	C
AM389311:72	-	R	A	R	R	-	A	A	A	R	A	R	A	-	A	A	G	R	R	G	A	R	A	A	R	A	-	A	A	R	R	-	R	A	-	-	A	A	A	A	R	R	-	A	G	A	R	R	A
AM389311:75	-	R	G	R	R	-	G	G	G	R	G	R	G	G	G	G	G	R	R	G	G	R	G	G	R	G	G	G	G	R	R	G	R	G	-	-	G	G	G	G	R	R	-	G	G	G	R	R	G
AM389311:95	-	R	G	R	R	-	G	G	G	R	G	R	G	G	G	G	G	R	R	G	G	R	G	G	R	G	G	G	G	R	R	G	G	G	G	-	G	G	G	G	R	R	G	G	G	G	R	R	G
AM389342:397	M	C	C	C	M	C	C	-	C	C	C	C	C	C	C	C	C	C	C	C	M	M	C	C	C	C	C	C	C	C	C	C	C	C	C	C	C	C	C	C	C	C	M	C	C	C	M	C	C
AM389342:407	G	G	G	G	G	G	G	-	G	G	G	G	G	G	G	G	G	G	G	G	G	G	G	G	G	G	G	G	G	G	G	G	G	G	G	G	G	G	G	G	G	G	G	G	G	G	-	R	G
AM389342:418	Y	Y	T	T	Y	T	T	-	Y	C	T	Y	T	T	Y	T	T	Y	T	T	Y	Y	T	T	Y	T	T	T	T	T	T	Y	T	T	T	T	T	Y	T	T	T	T	Y	T	T	T	Y	C	T
AM389342:425	Y	Y	T	Y	Y	T	T	-	Y	C	T	-	T	T	Y	T	T	Y	T	T	Y	Y	T	T	Y	T	T	T	T	T	T	Y	T	T	T	T	T	Y	T	T	Y	T	Y	T	T	T	-	C	T
AM389375:329	Y	Y	Y	Y	Y	Y	Y	Y	Y	Y	Y	Y	Y	Y	Y	Y	Y	-	-	Y	Y	Y	Y	-	Y	Y	-	Y	Y	Y	-	Y	Y	C	Y	Y	Y	Y	Y	Y	C	-	Y	-	-	Y	-	Y	-
AM389375:578	S	S	S	S	S	S	S	G	-	S	S	S	S	S	S	S	S	S	S	S	S	G	S	G	G	S	S	G	G	S	G	S	G	S	S	S	S	S	S	S	G	G	S	-	-	S	S	S	G
AM389375:599	G	R	G	G	G	G	G	G	-	G	G	G	G	G	G	G	G	R	G	G	G	R	G	R	R	G	G	R	G	G	R	G	R	G	G	G	G	G	G	G	R	R	G	-	-	-	G	G	R
AM389375:642	Y	Y	Y	Y	Y	Y	Y	Y	C	Y	Y	Y	Y	Y	Y	Y	Y	-	Y	Y	Y	C	Y	C	C	Y	Y	C	Y	Y	C	Y	C	Y	Y	Y	Y	Y	Y	Y	C	C	Y	-	-	Y	Y	Y	Y
AM389375:659	G	G	G	G	G	G	G	R	-	G	G	G	-	G	G	G	-	-	R	G	G	-	G	-	G	G	G	G	R	G	-	G	-	G	G	G	G	G	G	G	G	G	G	-	-	-	G	G	G
AM389660:72	V	M	A	A	A	M	M	M	A	-	M	-	M	M	A	M	M	-	M	A	A	-	-	M	M	-	-	M	M	M	M	A	A	M	M	M	M	M	M	M	M	M	M	M	M	-	M	A	A
AM389660:108	K	K	K	K	K	K	K	K	K	K	K	K	K	K	K	K	K	K	K	K	K	K	K	K	K	K	K	K	K	K	K	K	K	K	K	K	K	K	K	K	K	K	K	K	K	K	K	K	K
AM389660:211	Y	Y	Y	Y	Y	Y	Y	Y	Y	Y	Y	Y	Y	Y	Y	Y	Y	Y	Y	Y	Y	C	Y	Y	Y	Y	Y	Y	Y	Y	Y	Y	Y	Y	Y	Y	Y	Y	Y	Y	Y	Y	Y	Y	Y	Y	Y	Y	Y
AM389660:282	K	G	G	G	G	G	G	G	K	K	G	K	G	K	G	K	G	G	K	K	K	K	G	G	G	G	G	G	G	G	K	G	K	G	K	G	K	G	G	K	G	K	K	K	G	G	G	G	G
AM389660:339	R	A	A	R	A	A	A	A	R	R	A	R	A	R	A	R	A	A	R	R	R	R	A	A	A	A	A	A	A	A	R	A	R	A	R	A	R	A	A	R	A	R	R	R	A	A	A	A	A
AM389660:378	T	T	T	Y	T	T	T	T	Y	Y	T	Y	T	Y	T	T	T	T	Y	Y	Y	Y	T	T	T	T	T	T	T	T	Y	T	Y	T	Y	T	T	T	T	Y	T	Y	Y	T	T	T	T	T	T
AM389660:381	A	R	R	A	R	R	R	R	A	A	R	R	R	A	R	A	R	R	A	A	A	A	R	R	R	R	R	R	R	R	A	R	A	R	A	R	A	R	R	A	R	A	A	A	R	R	R	R	R
AM389660:390	W	A	A	A	A	A	A	A	W	A	A	A	A	W	A	A	A	A	A	A	A	A	A	A	A	A	A	A	A	A	A	A	W	A	A	A	A	A	A	W	A	A	A	A	A	A	A	A	A
AM389660:393	Y	C	C	C	C	C	C	C	Y	Y	C	C	C	Y	C	Y	C	C	Y	Y	Y	C	C	C	C	C	C	C	C	C	C	C	Y	C	Y	C	Y	C	C	Y	C	Y	C	Y	C	C	C	C	C
AM389721:330	G	G	G	G	G	G	G	G	-	-	G	-	-	G	G	G	-	-	S	G	G	-	G	-	G	G	G	G	G	G	-	G	-	G	G	G	-	G	G	G	G	G	G	G	G	G	-	-	G
AM389939:29	G	G	-	R	G	G	G	G	R	A	-	R	G	G	G	G	G	R	G	-	G	G	-	R	G	G	R	G	G	G	G	G	G	G	G	G	-	G	G	G	G	G	-	-	-	-	R	-	G
AM389939:50	A	A	A	W	A	A	A	A	A	A	A	A	A	A	A	A	A	A	A	A	A	A	A	A	A	A	A	A	A	A	A	A	A	A	A	A	A	A	A	A	A	A	A	-	A	A	A	-	A
AM389939:89	W	W	A	W	A	A	W	W	W	T	A	W	A	W	W	W	W	W	W	A	A	A	A	W	W	A	W	A	W	W	A	W	A	W	W	W	A	A	W	W	W	W	A	A	W	A	W	A	W
AM389939:104	A	A	M	A	M	M	A	A	A	A	M	A	M	A	A	A	A	M	A	M	M	M	M	A	A	M	A	M	A	A	M	A	M	A	A	A	M	M	A	A	A	A	M	M	A	M	A	M	A
AM389939:107	T	T	W	T	W	W	T	T	T	T	W	T	W	T	T	T	T	W	T	W	W	W	W	T	T	W	T	W	T	T	W	T	W	T	T	T	W	W	T	T	T	T	W	W	T	W	T	W	T
AM389939:152	Y	Y	C	Y	C	C	Y	Y	Y	T	C	T	C	Y	Y	Y	Y	Y	Y	C	C	C	C	Y	Y	C	Y	C	Y	Y	C	Y	C	Y	Y	Y	C	C	Y	Y	Y	Y	C	C	Y	C	Y	-	Y
AM389939:164	Y	Y	C	Y	C	C	Y	Y	Y	T	C	T	C	Y	Y	Y	Y	Y	Y	C	C	C	C	Y	Y	C	Y	C	Y	Y	C	Y	C	Y	Y	Y	C	C	Y	Y	Y	Y	C	C	-	C	Y	-	Y
AM389939:194	G	G	G	R	G	G	G	G	G	-	G	-	G	G	G	G	G	G	G	G	G	G	G	G	G	G	G	G	G	G	G	G	G	G	G	G	G	G	G	G	G	G	G	G	-	G	G	-	G
AM389939:203	C	C	C	Y	C	C	C	C	C	-	Y	-	C	C	C	C	C	C	C	C	C	C	C	C	C	C	C	C	C	C	C	C	C	C	C	C	C	C	Y	C	C	C	C	C	-	C	C	-	C
AM389939:245	W	W	W	W	W	W	W	W	W	T	W	T	W	W	W	W	W	W	W	W	W	W	W	W	W	W	W	W	W	W	W	W	W	W	W	W	W	W	W	W	W	W	W	W	W	W	W	T	W
AM389939:248	Y	Y	Y	Y	Y	Y	Y	Y	Y	C	Y	C	Y	Y	Y	Y	Y	Y	Y	Y	Y	Y	Y	Y	Y	Y	Y	Y	Y	Y	Y	Y	Y	Y	Y	Y	Y	Y	Y	Y	Y	Y	Y	Y	Y	Y	Y	C	Y
AM389939:317	M	M	M	M	M	M	M	M	M	A	M	A	M	M	M	M	M	M	M	M	M	M	M	M	M	M	M	M	M	M	M	M	M	M	M	M	M	M	M	M	M	M	M	M	M	M	M	A	M
AM389939:329	A	A	A	A	A	A	A	A	A	A	A	A	A	A	A	A	A	A	A	A	A	A	A	A	A	A	A	W	A	A	W	A	W	A	A	A	A	A	A	A	A	A	A	A	A	A	W	A	A
AM389939:335	R	R	R	R	R	R	R	R	R	A	R	A	R	R	R	R	R	R	R	R	R	R	R	R	R	R	R	R	R	R	R	G	R	R	R	R	R	R	R	R	R	R	R	R	R	R	R	A	R
AM389939:347	C	M	C	M	M	C	C	M	M	C	C	C	C	C	M	C	M	C	C	C	C	C	C	M	M	C	C	C	M	M	C	M	C	M	C	M	M	C	C	C	M	M	C	-	-	C	C	M	M
AM389939:350	G	G	G	-	G	G	G	G	G	-	G	-	G	G	G	G	R	G	-	G	G	-	G	G	G	G	G	G	G	-	G	G	G	-	G	G	G	G	G	G	-	G	G	-	-	G	G	-	G
AM389939:374	C	C	C	-	C	C	C	C	C	-	C	-	C	C	C	C	C	T	C	C	C	C	C	C	C	C	C	C	C	C	C	C	C	C	C	C	C	C	C	C	C	C	C	-	C	C	C	-	C
AM389939:395	C	C	C	C	C	C	C	C	C	-	C	-	C	C	C	C	C	T	C	C	C	C	C	C	C	C	C	C	C	C	C	C	C	C	C	C	C	C	C	C	C	C	C	C	C	C	C	-	C
AM389957:479	Y	-	Y	Y	Y	Y	Y	Y	Y	Y	-	-	T	Y	Y	-	Y	T	T	Y	T	Y	-	-	Y	Y	T	Y	Y	Y	T	Y	Y	Y	-	Y	Y	Y	Y	C	Y	Y	Y	-	-	-	Y	Y	Y
AM390031:374	C	T	C	Y	T	C	C	C	T	T	T	Y	C	C	T	C	C	C	T	C	T	C	T	C	C	C	C	C	Y	T	C	Y	C	T	C	T	C	C	C	C	T	C	C	-	C	T	T	T	T
AM390139:296	C	M	M	M	C	M	M	M	C	-	C	-	M	M	M	M	C	M	C	C	M	A	M	C	M	C	M	M	M	M	M	M	C	C	M	M	M	M	C	C	C	C	C	C	M	M	M	M	M
AM390139:382	W	W	W	W	W	W	W	W	W	W	W	W	W	W	W	W	W	W	W	W	W	T	W	W	W	W	W	W	W	W	W	W	W	W	W	W	W	W	W	W	W	W	W	W	W	W	W	W	W
AM390139:443	A	A	M	A	A	A	A	M	A	M	A	A	A	A	A	A	A	M	A	A	A	A	A	A	A	A	A	A	A	A	A	A	A	A	M	M	M	A	M	A	M	A	A	M	A	M	M	A	A
AM390247:88	S	S	S	S	S	G	S	G	S	S	G	S	S	G	G	S	G	S	S	G	S	S	S	S	S	G	S	S	G	S	S	G	G	G	G	S	S	S	S	S	G	S	S	S	G	G	S	G	G
AM390247:106	K	K	K	K	K	G	K	G	K	K	K	K	K	G	G	K	G	K	K	G	K	K	K	K	K	G	K	K	G	K	K	K	G	G	K	K	K	K	K	K	G	K	K	K	G	G	K	G	G
AM390247:255	C	-	-	-	C	-	C	C	C	C	C	C	C	C	C	C	C	C	-	-	C	-	-	C	C	C	-	C	C	-	C	C	C	C	C	C	C	C	C	C	C	C	C	C	C	C	C	-	C
AM390284:346	C	C	C	-	C	C	-	C	-	C	C	C	-	C	C	-	C	Y	C	C	C	C	C	C	C	C	-	C	C	C	C	C	C	C	C	C	C	C	C	C	C	C	C	C	C	C	-	Y	C
AM390284:417	C	C	C	C	C	C	C	-	C	C	C	-	-	C	C	C	C	C	C	-	C	C	C	C	C	C	G	C	C	C	C	C	C	C	C	C	C	-	C	C	C	C	C	C	C	C	C	C	C
AM390315:280	-	Y	Y	Y	Y	Y	Y	Y	Y	Y	Y	-	Y	T	Y	Y	Y	Y	Y	Y	Y	Y	Y	Y	Y	Y	Y	Y	Y	Y	Y	-	Y	Y	Y	-	Y	-	Y	Y	Y	Y	Y	Y	C	-	-	Y	Y
AM390315:308	T	T	T	T	T	T	T	T	T	T	T	-	T	T	T	-	T	T	-	T	-	T	T	T	T	T	T	T	T	T	T	T	T	T	T	-	T	T	T	T	T	T	T	T	T	-	-	T	T
AM390315:331	C	C	C	C	-	C	C	-	C	C	C	-	C	-	C	-	C	C	-	C	-	C	C	-	C	C	C	C	C	C	M	C	C	C	C	C	C	C	C	C	C	C	C	C	C	-	-	C	C
AM390315:497	A	R	R	-	R	R	R	R	R	R	R	R	R	-	R	R	R	R	R	A	R	R	R	R	A	R	-	R	R	R	R	A	R	A	R	R	R	R	R	R	R	R	R	R	R	R	R	R	R
AM390315:499	C	C	C	-	C	C	C	C	C	C	C	C	C	-	C	C	C	C	C	C	C	C	C	C	C	C	-	C	C	C	C	C	C	C	C	C	S	C	C	C	C	S	-	S	C	C	C	C	C
AM390320:106	T	-	T	-	-	T	T	T	T	-	T	-	T	T	T	-	T	T	-	T	T	T	-	T	T	-	-	T	T	-	T	T	T	T	T	T	T	T	T	T	T	T	T	T	T	T	T	T	T
AM390320:115	T	-	T	-	-	T	T	T	W	T	T	-	T	T	T	-	T	T	-	T	T	T	-	T	T	-	T	T	T	T	T	T	T	T	T	T	T	T	T	T	T	T	T	T	T	T	T	T	T
AM390320:118	G	-	G	-	-	G	G	G	K	G	G	-	G	G	G	-	G	G	-	G	G	G	G	G	G	-	G	G	G	G	G	G	G	G	G	G	G	G	G	G	G	G	G	G	G	G	G	G	G
AM390320:139	C	-	C	-	-	C	C	C	C	Y	C	-	-	C	Y	-	C	C	-	C	-	C	-	C	Y	C	C	C	Y	C	C	Y	C	C	C	C	C	C	C	C	Y	C	C	Y	-	Y	C	C	C
AM390320:151	Y	-	Y	-	-	C	Y	Y	C	Y	C	Y	-	Y	Y	Y	Y	Y	-	Y	-	C	-	Y	-	-	-	Y	Y	C	Y	Y	Y	C	Y	Y	C	Y	Y	Y	Y	Y	Y	Y	-	Y	Y	C	Y
AM390320:388	R	R	R	-	-	R	R	R	R	-	R	-	R	R	R	R	R	-	R	R	-	R	R	-	-	R	R	R	R	R	R	R	R	R	R	-	R	R	R	R	R	G	-	-	-	-	R	R	R
AM390432:355	C	-	-	-	C	C	C	C	C	C	C	C	C	C	C	C	C	C	-	C	-	C	C	C	C	C	-	-	C	-	C	C	-	C	C	C	C	C	-	C	C	C	-	C	C	-	C	C	C
AM390511:172	A	R	G	G	A	-	-	A	G	G	G	G	G	G	A	G	G	G	G	A	A	A	G	G	A	G	R	R	A	A	A	G	R	G	G	G	G	G	A	G	A	G	G	-	-	-	-	G	A
AM390511:235	C	C	Y	Y	C	Y	Y	C	Y	Y	Y	Y	-	Y	C	Y	Y	Y	-	C	C	C	Y	Y	C	Y	C	C	C	C	C	Y	C	Y	Y	Y	Y	Y	C	Y	C	Y	Y	-	Y	Y	-	Y	C
AM390511:345	C	C	-	C	C	C	-	C	C	C	C	C	-	-	C	C	-	C	Y	C	C	C	C	C	C	C	Y	Y	C	C	C	-	Y	C	C	C	C	-	C	C	C	C	-	-	-	-	Y	C	C
AM390511:346	C	C	-	C	C	C	-	C	C	C	C	C	-	-	C	C	C	C	Y	C	C	C	C	C	C	C	Y	Y	C	C	Y	-	Y	C	C	C	C	C	C	C	C	C	-	-	-	-	Y	C	C
AM390511:384	R	R	R	R	R	R	R	R	R	R	R	R	R	G	R	R	R	R	R	R	R	R	R	R	R	R	G	G	R	R	G	R	G	R	R	R	R	R	R	R	R	R	R	R	R	R	R	R	R
AM390511:447	K	K	K	K	T	K	K	T	K	K	T	K	K	T	K	K	K	K	K	K	K	K	K	T	T	K	T	T	K	K	T	T	T	K	K	K	K	K	K	K	K	K	K	K	K	K	K	T	K
AM390511:483	G	K	G	K	G	K	G	G	G	K	G	G	K	G	K	K	G	G	K	G	K	K	G	G	G	K	G	G	G	G	G	G	G	K	G	K	K	G	K	G	G	K	K	G	G	G	-	G	G
AM390511:546	K	K	G	K	G	-	-	G	K	-	-	K	-	G	K	G	G	G	G	G	G	-	G	G	G	G	G	G	G	G	-	-	G	G	K	K	K	G	G	G	K	K	-	-	G	G	-	G	K
AM390515:75	G	R	G	R	R	G	R	R	R	R	R	R	G	G	R	G	G	R	R	R	G	G	G	R	R	G	R	R	R	R	R	G	R	R	G	G	G	G	G	G	R	G	G	G	R	G	R	R	G
AM390515:97	A	W	A	W	W	A	W	W	W	W	W	W	A	A	W	A	A	W	W	W	A	A	A	W	W	A	W	W	W	W	W	A	W	W	A	A	A	A	A	A	W	A	A	A	W	A	W	W	W
AM390515:165	A	A	A	A	A	A	A	A	A	A	A	A	A	A	A	A	A	A	-	A	A	A	R	R	A	A	A	A	A	A	A	A	R	A	A	A	A	A	A	A	A	A	A	A	A	-	A	A	A
AM390515:187	A	W	A	W	W	A	W	W	W	W	W	W	A	A	W	A	A	W	W	W	A	A	A	W	W	A	W	W	W	W	W	A	W	W	A	A	A	A	A	A	W	A	A	A	W	A	W	W	A
AM390515:253	R	R	R	R	R	R	R	R	R	R	R	R	R	R	R	R	R	R	A	R	R	R	R	R	R	R	R	R	R	R	R	R	R	R	R	R	R	R	R	R	R	R	R	R	R	R	R	R	R
AM390515:311	A	W	A	W	W	A	W	W	W	W	W	W	A	A	W	A	A	W	W	W	A	A	A	W	W	A	W	W	W	W	W	A	W	W	A	A	W	A	A	A	W	A	A	A	W	A	W	W	W
AM390515:382	A	A	A	A	A	A	A	A	A	A	A	A	A	A	A	A	A	A	A	A	A	A	A	A	A	A	A	A	A	A	A	A	A	A	A	A	A	A	A	A	A	A	A	A	A	A	A	A	A
AM390515:388	Y	Y	Y	Y	T	Y	T	T	T	T	T	T	Y	Y	T	Y	Y	T	Y	T	Y	Y	Y	T	T	Y	T	T	T	T	T	Y	T	T	Y	Y	Y	Y	Y	Y	T	Y	Y	Y	T	Y	T	T	Y
AM390515:445	G	G	G	G	G	G	G	G	G	G	G	G	G	G	G	G	G	G	G	G	G	G	G	G	G	G	G	G	G	G	G	G	G	G	G	G	G	G	G	G	G	G	G	G	G	G	G	G	G
AM390515:538	A	M	M	M	M	M	-	M	M	A	M	A	M	M	M	A	M	M	M	M	M	M	M	M	M	M	M	M	M	M	M	M	M	M	M	M	M	M	M	M	M	A	M	M	A	M	M	M	A
AM390515:542	G	G	G	G	G	G	-	G	G	G	G	G	G	G	G	G	G	G	G	G	G	G	G	G	G	G	G	G	G	G	G	G	G	G	G	G	G	G	G	G	G	G	G	G	G	G	G	G	G
AM390522:92	Y	Y	C	-	C	C	C	Y	Y	C	-	-	-	C	C	Y	Y	Y	-	C	-	C	Y	C	C	C	C	C	C	C	Y	C	C	C	Y	Y	Y	C	Y	Y	Y	C	C	-	-	Y	C	-	Y
AM390522:100	A	A	R	-	A	A	R	A	R	R	A	R	-	A	A	A	R	A	-	A	-	A	R	A	A	R	A	A	A	A	A	R	A	A	R	R	A	R	A	R	A	R	A	-	-	R	A	-	R
AM390522:117	A	A	A	-	A	A	A	A	A	A	A	-	-	A	A	A	A	A	-	A	-	A	A	A	A	A	T	W	A	A	W	A	T	A	A	A	A	A	A	A	A	A	A	A	-	A	A	A	A
AM390522:155	G	G	G	G	G	G	G	K	G	G	G	G	G	G	G	G	G	G	-	G	-	K	G	K	G	G	K	G	K	K	G	G	G	G	G	G	G	G	G	G	G	G	G	G	-	G	K	G	G
AM390522:159	A	A	A	A	A	A	A	R	A	A	A	A	A	A	A	A	A	A	-	A	-	R	A	R	A	A	R	A	R	R	A	A	A	A	A	A	A	A	A	A	A	A	A	-	-	A	R	A	A
AM390522:172	R	R	R	R	R	R	R	A	R	R	R	R	R	A	R	R	R	R	-	R	-	A	R	A	R	R	-	A	A	A	R	R	A	R	R	R	R	R	-	R	R	R	R	-	-	R	A	R	R
AM390522:194	K	K	G	G	G	K	K	G	G	K	G	G	G	G	B	K	G	G	-	G	-	G	K	G	G	-	-	K	G	G	-	G	-	K	G	K	G	K	G	K	K	K	G	-	-	G	G	K	G
AM390522:206	Y	C	C	C	C	C	Y	C	C	Y	C	C	Y	C	Y	Y	C	C	-	C	-	C	Y	C	C	-	-	-	C	C	-	Y	-	C	C	Y	C	C	C	Y	Y	Y	-	-	-	C	C	Y	C
AM390522:277	G	G	G	G	G	G	G	G	G	G	G	G	G	G	G	G	G	G	G	G	G	G	G	G	G	G	G	S	G	G	G	G	S	G	G	G	G	G	G	G	G	G	G	-	-	G	G	G	G
AM390522:284	W	T	T	T	T	W	T	W	T	T	W	T	T	T	W	W	T	T	W	W	T	W	T	T	W	T	T	T	W	W	T	T	T	T	T	T	W	T	T	T	T	T	W	-	T	T	W	W	T
AM390522:292	C	C	S	C	C	C	S	C	C	C	C	S	S	C	C	C	S	C	C	C	C	C	S	C	C	S	C	C	C	C	C	S	C	C	S	C	C	S	C	S	C	S	C	-	S	S	C	C	S
AM390522:299	Y	Y	T	T	Y	Y	T	Y	T	T	Y	T	T	T	Y	Y	T	T	Y	Y	Y	Y	T	Y	Y	T	Y	T	Y	Y	Y	Y	T	Y	T	Y	Y	T	Y	T	Y	T	Y	-	T	T	T	Y	T
AM390522:311	G	G	G	R	G	G	G	G	G	G	G	R	G	G	G	G	G	G	G	G	G	G	G	G	G	R	R	A	G	G	R	R	A	G	G	G	G	G	G	G	G	G	G	-	G	G	G	G	G
AM390618:138	Y	Y	Y	Y	Y	Y	Y	Y	Y	Y	Y	Y	-	Y	Y	Y	Y	Y	Y	Y	Y	T	Y	Y	Y	Y	Y	Y	Y	Y	Y	Y	Y	Y	Y	Y	Y	Y	Y	Y	Y	Y	Y	Y	Y	Y	Y	Y	Y
AM390618:183	S	S	S	S	S	S	S	S	S	S	S	S	-	S	S	S	G	S	S	S	S	S	S	S	S	S	S	S	S	S	S	S	S	S	S	S	S	S	S	S	S	S	S	S	S	S	S	S	S
AM390618:208	M	M	M	-	M	M	M	M	M	M	C	-	M	M	M	M	C	M	M	C	C	M	M	M	M	M	C	M	M	M	M	M	M	M	M	M	C	M	C	M	M	C	M	M	M	M	M	M	M
AM390618:220	M	M	M	M	M	M	M	C	M	M	M	M	M	M	M	M	M	M	M	M	M	C	M	M	M	M	M	M	M	M	M	M	M	M	M	M	M	M	M	M	M	M	M	M	M	M	M	M	C
AM390618:267	Y	Y	Y	Y	Y	Y	Y	T	Y	Y	Y	Y	Y	Y	Y	Y	Y	Y	Y	Y	Y	T	Y	Y	Y	Y	Y	Y	Y	Y	Y	-	Y	Y	Y	Y	Y	Y	Y	Y	Y	Y	Y	Y	Y	Y	Y	Y	T
AM390661:72	-	T	T	T	T	T	T	T	T	-	-	T	T	T	-	T	T	T	T	T	T	-	T	T	K	T	T	T	T	T	T	T	T	K	T	T	T	T	T	T	T	K	T	-	T	T	T	T	T
AM390661:111	C	Y	Y	Y	Y	-	Y	C	C	Y	Y	Y	Y	Y	C	C	Y	Y	C	Y	C	Y	Y	C	Y	C	Y	Y	Y	Y	Y	C	Y	C	Y	Y	Y	Y	Y	Y	Y	Y	C	Y	Y	C	C	C	Y
AM390661:114	G	K	K	K	K	K	K	G	K	K	K	G	K	K	G	G	K	G	G	K	G	K	G	G	K	G	K	K	K	K	K	G	G	G	K	G	K	K	K	G	K	G	G	K	K	G	G	G	K
AM390661:135	M	M	M	M	M	M	M	M	M	M	M	M	M	M	A	M	M	M	M	M	A	A	A	M	A	M	M	M	A	M	M	A	A	M	M	M	M	M	M	M	M	M	A	M	A	M	M	A	M
AM390661:138	Y	Y	Y	Y	Y	Y	Y	Y	Y	T	Y	Y	Y	Y	T	Y	Y	Y	Y	Y	T	Y	Y	Y	T	Y	Y	Y	T	Y	Y	T	T	Y	Y	Y	Y	Y	Y	Y	Y	Y	Y	Y	T	Y	Y	Y	Y
AM390661:141	A	A	W	A	A	W	A	A	A	W	A	A	A	A	W	A	W	A	A	A	A	W	W	A	A	A	A	A	A	A	A	A	A	A	A	W	A	A	A	A	A	A	A	A	W	A	A	A	A
AM390661:144	A	A	A	A	A	A	A	A	A	A	A	A	A	A	A	A	A	R	A	A	A	A	A	A	R	A	A	A	A	A	A	A	A	A	A	A	A	A	A	A	A	A	A	A	A	-	A	A	R
AM390661:162	T	Y	T	T	T	T	T	T	T	T	T	T	T	T	T	T	T	Y	T	T	T	T	T	T	Y	T	T	T	T	T	T	T	T	T	T	T	T	T	T	T	T	T	T	T	T	T	T	T	Y
AM390661:165	A	A	R	A	R	R	R	A	R	R	R	A	R	A	R	A	R	A	A	R	R	R	R	R	A	A	A	R	R	A	R	R	R	R	R	R	A	A	A	R	A	R	A	A	R	R	A	R	A
AM390695:373	A	R	A	R	R	A	R	A	-	-	A	A	A	A	-	R	R	A	R	A	A	-	A	A	A	G	A	R	R	R	G	R	R	R	A	R	A	A	A	A	G	A	A	-	A	A	G	R	A
AM390987:87	R	G	R	G	G	R	R	R	R	G	G	-	R	G	G	G	R	G	G	R	R	R	R	G	G	R	G	G	G	G	G	G	G	G	G	G	-	R	R	R	G	G	-	-	-	R	-	R	G
AM390987:105	Y	C	Y	C	Y	Y	Y	Y	Y	Y	C	-	Y	C	C	C	Y	Y	C	Y	Y	Y	Y	C	Y	Y	Y	C	C	Y	Y	Y	Y	Y	C	C	-	Y	Y	Y	-	C	Y	-	-	Y	-	Y	C
AM391335:118	R	R	R	R	R	R	R	R	R	R	R	-	R	R	A	R	A	A	R	R	R	R	R	A	R	-	-	R	R	R	R	A	R	R	R	R	R	A	R	R	R	R	R	R	R	-	-	R	A
AM391335:149	C	Y	Y	Y	Y	Y	Y	Y	Y	Y	Y	Y	Y	C	Y	C	C	Y	C	C	C	Y	Y	Y	Y	Y	Y	Y	Y	Y	C	C	Y	Y	Y	Y	Y	C	C	C	C	C	C	Y	C	C	C	C	Y
AM391335:214	G	G	R	R	G	G	R	G	R	G	R	R	G	G	R	G	G	G	G	G	G	R	G	R	R	G	R	G	G	G	G	G	G	G	G	G	G	G	G	G	G	G	G	G	G	G	G	G	G
AM391335:244	W	W	A	W	W	A	W	W	W	W	W	W	A	A	W	A	A	A	A	A	A	W	A	A	W	A	W	W	W	A	W	A	A	A	W	A	W	A	A	A	W	A	A	W	A	W	W	W	A
AM391335:250	T	W	Y	T	W	T	T	W	-	W	T	W	T	T	W	T	Y	Y	T	T	T	W	T	Y	W	T	W	Y	W	T	Y	Y	T	T	T	T	Y	T	T	T	W	Y	T	-	T	Y	Y	W	Y
AM391335:275	T	Y	Y	T	Y	T	Y	Y	Y	Y	T	Y	Y	T	Y	Y	Y	Y	T	Y	Y	Y	Y	Y	Y	Y	Y	Y	Y	Y	Y	Y	Y	Y	Y	Y	Y	Y	T	Y	Y	Y	Y	T	Y	T	Y	T	Y
AM391335:339	-	Y	Y	C	C	Y	Y	C	C	C	Y	C	Y	Y	C	Y	Y	Y	Y	Y	Y	C	Y	Y	C	Y	C	C	C	Y	C	Y	Y	Y	Y	Y	Y	Y	Y	Y	C	Y	Y	Y	Y	Y	C	C	Y
AM391335:340	C	C	C	C	C	C	C	C	C	C	C	Y	C	C	C	C	C	C	C	C	C	C	C	C	C	C	C	C	C	C	C	C	C	C	C	C	C	C	S	C	C	Y	C	C	C	C	C	C	C
AM391335:490	S	C	S	C	C	S	S	C	C	C	S	-	-	S	C	C	C	C	S	S	C	C	S	C	C	S	C	C	C	S	C	C	S	S	S	S	S	S	S	S	C	S	S	S	C	S	C	C	S
AM391363:264	T	T	T	T	T	T	-	T	T	T	Y	T	T	T	T	T	T	T	T	T	T	-	T	T	-	T	-	T	T	T	T	T	T	T	T	T	T	-	Y	T	T	T	-	-	-	-	-	T	T
AM391363:273	R	R	R	R	R	R	-	R	R	R	R	R	R	R	R	-	R	R	R	R	R	-	R	R	-	R	-	R	R	R	-	R	R	R	R	R	R	-	R	R	R	R	-	-	-	-	-	R	R
AM391363:366	T	T	T	T	T	T	T	-	T	T	T	-	T	T	T	T	W	-	T	T	T	T	W	-	W	-	-	T	T	T	T	T	T	-	-	T	T	T	T	T	-	T	-	-	-	-	-	-	T
AM391363:390	G	G	R	G	G	G	G	-	G	G	G	G	G	G	G	R	R	-	R	G	G	G	R	-	G	-	-	G	G	G	G	R	G	-	G	G	G	G	G	-	-	G	-	-	-	-	-	-	R
AM391381:118	G	R	R	R	R	G	G	R	R	R	G	R	R	R	R	G	R	R	R	R	G	R	R	R	R	R	R	R	R	R	R	R	R	R	G	R	R	R	R	G	R	G	G	R	R	G	R	R	R
AM391381:157	G	G	G	G	G	G	G	G	G	G	G	G	G	G	G	G	G	G	G	G	G	G	G	G	G	G	G	G	G	G	G	G	G	G	G	G	G	G	G	G	G	G	G	G	-	G	G	G	G
AM391381:334	-	A	R	A	A	-	-	A	A	A	-	A	A	A	A	-	A	A	A	A	-	-	A	A	A	A	A	A	A	A	A	A	A	A	-	A	R	A	A	-	A	-	-	A	A	-	A	A	A
AM391381:347	A	A	A	A	A	A	A	A	A	A	A	A	A	A	A	A	A	A	A	A	A	A	A	A	A	A	A	A	A	A	A	A	A	A	A	A	A	A	A	A	A	A	-	A	A	-	A	A	A
AM391381:431	R	R	R	G	G	R	R	G	G	G	R	G	G	G	G	R	R	G	R	R	R	G	R	R	G	R	G	R	G	G	G	G	G	G	R	R	R	R	R	R	G	G	R	R	R	R	G	G	G
AM391381:439	R	R	R	A	A	R	R	A	A	R	R	A	A	A	A	R	R	R	R	R	R	A	R	R	A	R	A	R	A	A	A	A	A	A	R	R	R	R	R	R	A	A	R	R	R	R	A	A	A
AM391405:54	G	R	A	R	A	A	A	G	G	-	A	R	A	A	A	A	A	R	R	A	G	-	A	-	-	-	A	G	G	A	G	A	R	G	A	A	A	A	R	A	A	A	A	-	-	A	-	A	A
AM391405:57	T	K	G	K	G	G	G	T	T	-	G	K	G	G	G	G	G	-	K	G	T	-	G	-	-	-	G	T	K	G	K	G	K	K	G	G	G	G	K	G	G	G	G	-	-	G	-	G	G
AM391405:161	W	W	W	T	W	W	W	W	W	W	W	W	W	W	W	W	W	W	W	W	W	A	W	W	W	W	W	W	W	W	W	W	W	W	W	W	W	W	W	W	W	W	W	-	-	W	W	W	W
AM391405:189	R	A	R	A	A	A	A	R	A	A	A	A	A	A	A	R	R	R	A	R	A	A	R	R	-	R	A	A	A	R	A	R	A	A	A	R	R	R	A	A	R	A	R	A	-	R	A	R	R
AM391405:225	C	C	C	C	C	C	C	C	C	C	C	C	C	C	C	C	C	C	Y	C	C	-	C	Y	-	C	C	C	C	C	C	C	C	C	C	C	C	C	C	C	C	C	C	-	-	C	C	Y	C
AM391405:231	R	R	R	G	R	R	R	R	G	G	R	R	R	R	R	R	R	R	R	R	R	R	R	R	-	R	G	R	R	R	G	R	R	R	R	R	G	R	R	R	R	R	R	-	-	R	G	R	R
AM391434:112	R	R	R	R	R	R	R	R	R	R	R	R	R	R	R	R	R	-	-	R	-	R	R	R	-	-	R	R	R	-	-	R	-	A	R	R	-	R	-	R	-	R	-	-	-	-	-	R	R
AM391434:294	K	K	K	K	K	K	K	K	K	G	K	K	K	K	K	K	-	-	-	K	-	K	K	-	K	K	K	G	K	K	K	-	-	K	K	K	K	K	K	K	K	K	-	-	-	-	-	K	K
AM391434:474	R	R	R	R	R	R	R	R	R	R	R	R	R	R	R	R	R	-	-	R	-	R	R	-	R	-	R	R	R	R	R	R	R	R	R	R	R	R	R	R	-	R	A	-	-	-	-	R	R
AM391434:489	G	G	G	G	R	G	G	R	G	G	G	G	G	G	G	G	G	-	-	-	-	R	G	-	G	-	G	G	R	R	G	G	G	G	G	G	G	G	G	-	-	G	-	-	-	-	-	G	R
AM391525:94	G	G	G	-	G	G	G	G	-	G	G	G	G	G	-	G	G	G	-	G	G	-	G	G	G	G	G	G	G	G	G	G	G	G	G	G	G	G	G	G	G	G	-	-	G	-	G	G	G
AM391525:95	R	R	R	-	R	R	R	R	-	A	-	R	G	-	-	R	R	R	-	R	R	-	R	R	G	R	R	G	G	G	G	R	G	G	R	R	R	R	R	R	G	R	-	-	R	-	R	A	G
AM391525:409	-	A	A	R	A	R	-	A	-	-	-	-	A	-	A	R	R	R	R	R	R	A	A	R	A	R	R	A	A	A	A	R	A	A	R	R	A	-	A	A	A	R	-	R	A	A	R	-	A
AM391525:433	-	R	R	R	R	R	R	R	-	-	R	-	G	-	G	R	R	R	R	R	R	G	R	R	G	R	R	G	G	G	G	R	G	G	R	R	G	-	R	R	G	R	-	R	R	-	R	-	G
AM391859:50	-	G	G	-	G	G	G	G	G	R	G	G	R	R	G	G	G	G	-	G	-	G	G	G	G	G	R	G	G	G	G	G	G	G	G	G	G	G	G	G	G	-	-	-	-	R	-	G	G
AM391859:65	T	T	T	Y	T	T	T	T	T	Y	T	T	Y	Y	T	T	T	T	T	T	T	T	T	T	T	T	Y	T	T	T	T	T	T	T	T	T	T	T	T	T	T	T	Y	-	T	Y	-	T	T
AM391859:200	-	G	G	G	G	G	G	G	G	G	G	-	G	G	G	G	G	G	R	G	G	R	K	G	G	G	G	G	G	G	G	G	G	G	G	G	G	G	G	G	G	G	G	G	-	G	G	G	G
AM391859:227	Y	Y	C	Y	Y	Y	Y	Y	Y	T	Y	-	Y	Y	Y	Y	Y	Y	Y	Y	C	C	Y	Y	Y	Y	Y	Y	Y	Y	Y	C	Y	Y	Y	Y	Y	C	Y	Y	Y	Y	Y	Y	-	-	Y	Y	Y
AM391859:245	S	S	S	G	S	S	S	S	S	S	S	-	S	S	S	S	G	S	S	S	G	-	S	S	S	S	S	S	S	S	S	G	S	S	S	S	S	S	G	S	S	S	S	S	-	-	S	-	S
AM391859:248	G	G	G	R	G	G	G	G	G	R	G	R	G	G	G	G	G	G	G	G	-	-	G	G	G	G	G	G	G	G	G	G	G	G	G	G	G	G	G	G	G	G	G	G	-	-	G	-	G
AM391859:257	G	G	G	G	G	G	G	G	G	G	G	R	G	G	G	G	G	G	G	G	-	R	G	G	G	G	G	G	G	G	G	G	G	G	G	G	G	G	R	G	G	G	G	-	G	G	G	-	G
AM391859:324	S	S	S	S	S	S	S	S	S	G	S	G	S	G	S	S	S	S	S	S	S	C	S	S	S	S	S	S	S	S	S	S	S	S	S	S	S	S	C	S	S	S	S	S	S	S	S	G	S
AM391859:332	A	A	A	A	A	A	A	A	A	A	A	A	A	R	A	A	A	A	A	A	A	R	A	A	A	A	A	A	A	A	A	A	A	A	A	A	A	A	R	A	A	A	A	A	A	A	A	A	A
AM391859:362	G	R	G	R	R	G	G	G	R	G	G	G	G	-	R	G	G	R	G	G	G	G	G	G	R	G	R	G	R	G	G	G	G	R	G	R	G	G	G	G	G	G	G	G	-	G	G	G	R
AM391859:491	W	W	W	W	W	-	T	W	T	-	W	-	W	-	W	-	W	T	-	-	T	W	W	T	W	W	W	T	W	W	T	T	T	W	W	W	W	W	T	W	W	W	-	W	-	W	W	W	W
AM391859:584	R	R	A	A	R	R	R	R	R	R	R	R	A	G	R	R	R	R	R	R	R	R	R	R	R	R	A	R	R	R	R	R	A	R	R	R	R	A	R	R	R	R	A	R	R	A	A	G	R
AM391859:614	C	C	C	C	C	C	C	C	C	C	C	C	C	C	C	C	C	C	C	C	C	C	C	C	C	C	C	C	C	C	C	C	Y	C	C	C	C	C	C	C	C	C	C	C	C	C	C	C	C
AM391859:650	-	R	A	R	R	R	A	R	R	G	R	R	R	-	R	A	A	R	R	R	-	R	A	A	R	A	R	R	R	R	R	A	-	R	A	A	R	A	R	A	R	A	R	-	-	R	R	G	R
AM391954:78	T	T	T	T	T	T	T	T	T	T	T	-	T	T	W	T	-	-	T	-	-	-	T	-	-	T	T	T	T	T	-	W	T	W	T	T	T	T	T	T	-	T	T	-	-	-	T	-	T
AM391954:99	T	T	T	T	T	T	T	T	T	T	T	Y	T	T	T	T	T	-	T	T	-	-	T	-	-	-	T	T	T	T	-	T	T	T	T	T	T	T	T	T	-	Y	T	-	-	-	T	T	T
AM391954:108	A	R	A	A	A	A	A	A	A	A	A	R	A	A	A	A	A	-	A	A	-	-	A	-	-	-	A	A	R	R	A	A	A	A	A	A	A	A	A	A	-	R	-	-	-	-	A	A	A
AM391954:126	Y	T	Y	Y	T	Y	Y	Y	Y	Y	Y	T	Y	T	Y	Y	T	-	Y	Y	Y	Y	Y	Y	Y	-	T	Y	T	T	Y	Y	Y	Y	Y	Y	Y	Y	T	Y	Y	T	Y	-	-	-	Y	Y	Y
AM391954:153	G	S	G	G	S	G	G	G	G	G	G	S	G	S	G	G	G	-	G	G	G	G	G	G	G	-	G	G	S	S	G	G	G	G	G	G	G	G	S	G	G	S	G	-	-	G	G	G	G
AM391954:156	Y	T	Y	Y	T	Y	Y	Y	Y	Y	Y	T	Y	Y	Y	Y	Y	-	Y	Y	Y	Y	Y	Y	Y	-	T	Y	T	T	Y	Y	Y	Y	Y	Y	Y	Y	T	Y	Y	T	Y	-	-	Y	Y	Y	Y
AM391954:237	R	R	R	R	R	R	R	R	R	R	R	R	R	R	R	R	R	R	R	R	R	R	R	R	-	R	R	R	R	R	R	R	R	R	R	R	R	R	R	R	R	R	R	-	-	R	R	R	R
AM391954:287	A	A	A	A	A	A	A	A	A	A	A	A	A	M	A	A	A	A	A	A	A	A	A	A	A	A	A	A	A	A	A	A	A	A	A	A	A	A	A	A	A	A	A	-	-	A	A	A	A
AM391954:318	G	G	G	R	G	G	G	G	G	G	G	G	G	G	G	G	G	G	R	G	G	G	G	G	G	G	G	G	G	G	G	G	G	G	G	G	G	G	G	G	G	G	G	-	-	R	G	G	G
AM391954:372	W	W	W	W	A	W	W	W	W	W	W	W	W	W	W	W	A	-	-	A	W	W	W	-	W	A	W	W	A	W	W	W	W	W	W	W	W	W	W	W	W	W	-	-	-	W	W	W	W
AM391954:378	G	K	G	G	G	G	G	K	G	G	G	K	G	K	K	-	G	-	-	G	G	G	G	-	K	G	G	G	G	K	G	K	G	K	G	G	G	G	G	G	G	K	-	-	-	G	G	G	G
AM391954:393	S	G	S	S	G	S	S	G	S	G	G	G	S	G	G	G	G	-	-	S	S	-	S	-	-	G	S	S	G	G	S	G	S	G	S	S	S	S	G	S	S	G	-	-	-	-	S	S	S
AM391990:412	-	G	R	R	G	G	G	G	G	S	G	G	-	G	G	R	R	G	G	G	G	G	G	-	G	R	G	G	G	G	G	-	G	G	G	G	G	R	-	G	G	G	G	G	G	-	G	G	G
AM392019:88	T	K	T	K	-	T	K	T	K	K	T	K	T	K	K	-	T	T	-	T	T	T	K	T	-	T	K	T	-	K	T	K	T	-	T	T	T	T	T	T	K	T	T	T	-	-	T	K	K
AM392019:89	T	Y	T	Y	-	T	Y	T	Y	Y	T	Y	T	Y	Y	-	T	T	-	T	T	T	Y	T	-	T	Y	T	-	Y	T	Y	T	-	T	T	T	T	T	T	Y	T	T	T	-	-	T	Y	Y
AM392019:97	A	-	A	A	-	A	R	R	R	R	A	R	A	R	A	-	A	R	-	A	A	A	R	R	R	A	A	A	R	A	A	R	A	-	A	A	A	A	A	A	R	A	A	A	-	-	A	R	R
AM392019:155	M	-	M	-	-	M	M	M	M	M	-	M	M	-	M	-	M	M	M	M	M	A	M	M	M	M	C	M	M	M	M	M	M	-	M	M	M	M	M	M	M	M	-	C	M	-	M	M	A
AM392019:466	-	T	-	T	T	T	T	-	T	T	T	T	T	Y	T	T	T	T	-	T	T	T	T	T	T	T	T	T	T	T	T	T	T	T	T	T	T	T	T	T	T	T	T	T	T	-	T	T	T
AM392044:91	A	A	A	A	A	A	A	A	A	A	A	A	A	A	A	A	A	A	A	A	A	R	A	A	A	A	A	A	A	A	A	A	A	A	A	A	A	A	A	A	A	A	A	A	A	A	A	A	A
AM392044:236	Y	Y	Y	Y	Y	Y	Y	Y	Y	Y	Y	Y	C	Y	Y	Y	Y	C	Y	Y	Y	Y	Y	Y	Y	Y	Y	Y	Y	Y	Y	C	Y	Y	Y	Y	Y	Y	Y	Y	Y	Y	Y	Y	Y	Y	Y	Y	Y
AM392044:352	A	A	A	A	A	A	A	A	A	A	A	A	A	A	A	A	A	A	A	A	A	A	A	A	A	A	A	A	A	A	A	A	A	A	A	A	A	A	A	A	A	A	A	A	R	A	A	A	A
AM392044:370	K	G	G	K	K	K	G	K	G	G	G	K	K	K	G	K	G	G	G	G	G	G	G	G	G	G	G	G	G	G	G	G	K	K	G	K	K	G	G	K	G	K	K	G	K	G	K	G	K
AM392044:418	Y	C	Y	C	Y	Y	Y	Y	C	C	Y	Y	C	C	Y	Y	C	C	C	C	C	Y	C	C	Y	C	C	Y	C	Y	C	C	C	C	Y	C	Y	C	C	C	Y	C	C	Y	Y	Y	Y	C	C
AM392044:556	C	Y	C	Y	Y	-	-	C	-	-	Y	Y	-	C	C	C	C	C	Y	C	C	C	C	C	Y	C	C	Y	C	Y	Y	C	Y	C	C	C	Y	-	-	C	C	C	Y	C	Y	C	Y	C	C
AM392044:568	C	Y	C	Y	Y	-	-	C	C	-	Y	Y	C	C	C	C	C	C	Y	C	C	C	C	C	Y	C	C	Y	C	Y	Y	C	Y	C	C	C	C	C	C	C	C	C	Y	C	Y	C	Y	C	C
AM392099:247	C	C	C	C	C	C	-	C	M	C	C	C	C	C	C	C	C	M	-	-	-	-	C	-	-	-	C	C	M	C	M	C	M	C	C	C	-	C	-	C	C	C	-	-	-	-	-	C	C
AM392099:385	G	G	G	G	G	G	G	G	S	G	G	G	G	-	G	G	G	S	-	G	-	-	G	-	-	-	G	G	S	G	S	G	G	G	G	G	G	G	S	G	G	G	-	-	-	-	G	G	G
AM392099:388	W	W	W	W	W	W	W	-	A	W	W	W	W	T	A	-	W	A	-	W	-	-	W	-	-	-	W	W	A	W	A	W	A	W	W	W	W	W	A	W	W	W	-	-	-	-	W	W	W
AM392099:391	G	G	G	G	G	G	G	-	R	G	G	G	G	G	G	G	G	R	-	G	-	G	G	-	G	-	G	G	R	G	R	G	G	G	G	G	G	G	R	G	G	G	-	-	-	-	G	G	G
AM392099:444	R	R	R	R	R	R	R	R	G	R	R	R	R	A	R	R	R	R	R	R	-	-	R	-	R	R	R	R	G	R	G	R	G	R	R	R	R	R	G	R	R	R	-	-	-	-	R	R	R
AM392110:96	R	R	R	R	R	R	R	R	R	R	R	R	R	A	R	-	R	R	-	R	-	R	-	-	-	R	-	-	R	-	R	R	R	-	R	R	R	R	-	R	-	R	R	-	-	-	R	R	R
AM392110:162	A	A	A	R	A	A	A	A	R	A	A	A	A	A	A	A	A	A	-	A	-	A	A	A	A	A	-	A	A	A	R	A	R	-	A	A	A	R	A	A	A	R	-	-	-	-	-	A	R
AM392110:300	Y	Y	Y	Y	Y	Y	Y	Y	Y	Y	Y	Y	Y	T	Y	Y	-	Y	-	Y	-	-	Y	Y	Y	-	-	Y	Y	Y	T	Y	-	Y	Y	Y	Y	-	Y	Y	-	T	-	-	-	Y	Y	Y	T
AM392178:63	S	S	S	S	S	G	G	S	S	C	-	-	-	C	S	-	S	S	S	S	G	S	S	S	G	-	S	S	S	S	S	S	S	S	G	G	S	G	S	G	S	S	-	G	-	G	S	S	S
AM392178:91	Y	Y	T	T	Y	T	Y	Y	T	T	-	T	-	Y	Y	T	T	T	Y	Y	T	Y	T	T	T	-	Y	Y	Y	Y	T	T	Y	Y	T	T	T	T	T	T	Y	Y	T	T	T	T	T	T	Y
AM392178:106	T	T	Y	T	T	T	T	T	Y	Y	-	Y	-	T	T	T	T	T	T	T	T	T	Y	Y	T	T	T	T	T	T	T	Y	T	T	T	T	Y	T	T	T	T	T	T	T	Y	T	Y	T	T
AM392178:139	G	G	R	R	G	G	G	G	R	G	-	-	G	-	G	G	-	G	G	G	G	G	R	R	G	G	G	G	G	G	G	R	G	G	G	G	R	G	G	G	G	G	G	G	R	G	R	G	G
AM392178:184	-	Y	T	T	Y	T	T	T	T	T	-	T	T	-	Y	T	-	-	T	T	-	Y	T	T	-	T	-	T	Y	Y	T	T	T	Y	T	T	T	-	T	T	Y	Y	T	-	-	Y	T	Y	Y
AM392178:310	G	G	G	G	K	K	G	G	G	-	-	-	G	-	K	G	K	-	G	G	G	K	G	G	G	G	G	G	K	G	K	-	K	K	G	G	G	G	-	G	G	G	-	G	G	K	G	-	K
AM392178:331	G	G	R	R	R	G	G	G	R	-	G	-	G	-	G	G	G	G	G	G	G	R	R	R	G	G	G	G	R	G	G	R	G	G	G	G	R	G	G	G	G	G	G	G	R	G	R	-	G
AM392178:353	G	G	R	G	R	G	G	G	R	-	G	-	G	-	R	G	G	G	G	G	G	R	G	R	G	G	G	G	R	R	G	R	R	R	G	R	R	G	G	G	G	G	R	G	G	G	R	-	R
AM392178:361	A	A	A	A	R	A	A	A	R	-	A	-	A	-	R	A	A	R	R	A	A	R	A	R	R	A	A	A	R	R	A	R	R	R	A	R	R	A	R	A	A	A	R	A	R	A	R	-	R
AM392178:364	T	T	T	T	T	T	T	T	T	-	T	-	T	-	T	T	T	T	T	T	T	T	T	T	T	T	T	T	T	T	T	T	T	T	T	T	T	T	T	T	T	T	T	T	T	T	T	-	T
AM393885:59	M	M	A	M	-	A	-	M	M	M	A	M	A	-	A	A	A	M	A	M	M	M	A	M	M	A	-	A	M	M	A	A	M	M	A	M	A	A	M	A	M	A	A	A	M	A	M	A	A
AM393885:69	K	T	G	T	-	K	-	T	T	T	K	T	K	-	G	G	G	T	K	K	K	K	K	T	T	G	-	K	K	T	K	G	T	T	G	K	G	G	K	G	T	G	K	K	T	K	K	K	G
AM393885:138	C	Y	Y	Y	Y	C	-	Y	C	Y	C	C	C	C	Y	C	C	Y	-	-	-	-	C	Y	C	Y	-	C	Y	Y	C	-	Y	C	C	Y	Y	Y	Y	C	Y	Y	Y	C	Y	C	Y	C	Y
AM393885:156	T	T	-	T	T	K	K	T	T	T	K	T	K	T	K	K	K	T	K	T	-	-	K	T	T	K	-	T	T	T	K	K	T	T	K	T	K	K	T	K	T	K	K	T	T	K	T	K	K
AM393885:159	Y	Y	-	C	Y	Y	Y	Y	Y	Y	Y	Y	Y	C	Y	Y	Y	C	Y	Y	-	-	Y	C	C	Y	-	Y	C	C	Y	Y	Y	Y	Y	Y	Y	Y	C	Y	Y	Y	Y	Y	C	Y	C	Y	Y
AM393885:160	W	A	-	A	A	A	W	A	A	A	A	A	A	W	W	W	W	A	W	W	-	-	A	A	A	W	-	A	T	A	A	W	A	A	W	T	W	W	T	W	A	W	A	A	A	A	T	A	W
AM393885:210	Y	T	Y	T	T	T	Y	T	T	T	T	T	T	Y	Y	Y	Y	T	Y	Y	-	Y	T	T	T	Y	-	T	Y	T	T	Y	T	T	Y	Y	Y	Y	Y	Y	T	Y	T	T	T	T	Y	T	Y
AM393885:249	T	T	Y	T	T	Y	Y	T	T	T	Y	T	Y	T	Y	Y	Y	T	Y	T	T	T	Y	T	T	Y	-	Y	T	T	Y	Y	T	T	Y	T	Y	Y	T	Y	T	Y	Y	Y	T	Y	T	Y	Y
AM393885:258	M	C	A	C	C	M	A	C	C	C	M	C	M	M	A	A	A	C	M	M	M	M	M	C	C	A	-	M	M	C	M	A	C	C	A	M	A	A	M	A	C	A	M	M	C	M	M	M	A
AM393885:270	S	S	-	S	S	G	-	S	S	S	G	S	G	G	G	G	G	S	S	S	S	S	G	S	S	G	-	G	S	S	G	G	S	S	G	S	G	-	S	G	S	G	G	G	S	G	S	G	G
AM394051:149	G	-	G	G	G	G	G	-	-	-	G	G	-	-	G	-	G	G	G	G	G	A	G	G	G	G	-	G	G	G	G	G	G	G	G	-	G	G	G	G	G	G	G	G	G	G	G	G	G
AM394051:150	G	-	G	G	G	G	G	-	-	-	G	G	-	-	G	-	G	G	G	G	G	T	G	G	G	G	-	G	G	G	G	G	G	G	G	-	G	G	G	G	G	G	G	G	G	G	G	G	G
AM394248:298	-	T	-	T	-	-	T	T	-	T	-	-	T	T	C	T	T	Y	T	T	T	T	T	Y	T	C	T	C	Y	T	C	Y	C	T	T	-	C	T	T	T	T	T	T	T	T	-	-	T	T
AM394360:162	S	S	G	S	S	G	G	S	S	S	G	S	G	G	G	G	G	S	-	-	G	G	G	S	S	G	S	G	S	S	G	G	S	S	G	S	G	G	S	G	S	G	G	G	S	G	S	G	G
AM394430:168	M	M	M	M	M	-	M	A	M	M	M	M	M	M	M	M	M	M	-	M	M	-	M	-	M	M	M	M	M	A	M	M	M	M	M	M	M	M	M	M	-	M	-	-	-	-	-	M	M
AM394430:181	K	K	K	K	K	-	K	G	K	K	K	K	K	K	K	K	K	G	-	-	K	-	K	-	K	K	K	K	K	G	K	K	K	K	K	K	K	K	K	K	-	K	-	-	-	-	G	K	K
AM394430:220	G	R	G	G	R	G	G	G	G	G	G	G	G	G	G	G	G	R	-	G	G	R	G	-	R	G	G	G	R	G	G	G	G	G	G	G	G	G	G	G	G	G	-	-	-	G	R	G	G
AM394430:264	-	R	R	R	A	R	R	A	R	R	R	R	R	R	R	R	R	A	-	R	R	A	R	-	A	R	R	R	A	R	R	R	R	R	R	R	R	R	R	R	R	R	-	-	-	R	A	R	R
AM394430:267	-	Y	Y	Y	T	Y	Y	T	Y	Y	Y	Y	Y	Y	Y	Y	Y	T	-	Y	Y	T	Y	-	-	Y	Y	Y	T	Y	Y	Y	Y	Y	Y	Y	Y	Y	Y	Y	Y	Y	-	-	-	-	T	Y	Y
AM394430:279	-	W	T	T	W	T	T	T	T	T	T	T	T	T	T	T	T	W	-	T	T	W	T	-	-	T	T	T	W	T	T	T	T	T	T	T	T	T	T	T	T	T	-	-	-	-	W	T	T
AM394430:296	A	A	A	A	A	A	A	A	A	A	A	A	A	A	A	A	A	-	-	M	-	R	A	-	-	A	A	R	A	-	A	A	A	A	A	A	A	A	A	A	-	A	-	-	-	-	A	R	A
AM394441:157	R	R	R	G	G	R	G	R	R	R	R	R	R	R	G	R	R	R	R	R	R	-	G	R	G	R	R	R	G	R	R	R	R	G	R	R	R	R	R	G	R	R	R	-	-	G	G	G	R
AM394441:250	Y	Y	Y	Y	Y	Y	Y	Y	Y	Y	Y	Y	Y	Y	Y	Y	Y	Y	Y	Y	Y	Y	Y	Y	Y	Y	Y	Y	Y	Y	Y	Y	Y	Y	Y	Y	Y	Y	Y	Y	Y	Y	Y	Y	-	Y	Y	Y	Y
AM394441:275	M	M	M	M	M	M	M	M	M	M	M	M	M	M	M	M	M	M	M	M	M	M	M	M	M	M	M	M	M	M	M	M	M	M	M	M	M	M	M	M	M	M	M	-	-	M	M	M	M
AM394536:183	T	-	C	Y	-	T	-	-	T	C	-	C	-	T	T	C	C	C	C	C	C	-	C	C	-	C	C	C	-	T	C	Y	C	-	T	C	C	C	T	T	T	T	C	-	T	C	C	C	T
AM394555:261	G	-	-	-	-	-	G	G	-	-	G	G	G	G	G	G	G	G	G	G	G	G	G	G	-	G	-	G	G	G	G	G	G	-	G	G	G	G	G	G	G	G	G	G	G	-	G	G	G
AM394557:131	T	T	T	T	T	T	T	T	T	T	T	-	T	W	T	T	T	T	T	T	T	T	T	W	T	W	W	T	T	T	T	T	T	T	W	T	T	T	T	T	T	W	T	-	-	T	T	T	T
AM394557:173	-	-	A	-	A	A	-	A	-	A	R	-	R	R	-	A	A	A	A	A	A	A	R	A	A	R	R	A	R	-	A	A	A	R	R	A	A	-	A	A	A	R	A	-	-	A	A	A	A
AM394686:64	C	C	C	M	C	C	C	C	M	C	C	C	C	C	C	C	C	M	C	C	C	M	C	C	C	C	C	M	C	C	C	C	C	C	C	C	C	C	C	C	C	C	C	C	C	C	M	C	C
AM394745:268	Y	T	Y	T	Y	-	-	Y	-	Y	T	Y	-	Y	Y	T	T	T	Y	-	-	-	T	Y	Y	Y	Y	T	T	Y	T	Y	T	T	Y	Y	T	Y	Y	Y	T	Y	Y	Y	T	T	Y	T	T
AM394875:235	G	G	G	G	G	G	K	K	G	G	G	-	G	G	G	-	G	K	K	G	G	K	G	G	K	G	G	G	G	G	G	G	G	G	G	G	G	G	G	G	G	G	G	G	-	G	G	K	G
AM394875:244	-	A	A	A	A	A	A	R	A	A	A	-	A	A	A	-	A	R	R	A	A	R	A	A	R	A	A	A	A	A	A	A	A	A	A	A	A	A	A	A	A	A	A	A	-	A	A	R	A
AM394875:247	C	C	C	C	C	C	Y	C	C	Y	C	-	C	C	C	-	C	C	C	Y	C	C	C	Y	C	C	C	C	C	C	C	C	C	C	C	C	C	Y	C	C	Y	C	C	C	-	C	C	C	C
AM394922:220	R	R	R	R	R	R	R	R	R	A	R	R	R	R	R	R	R	R	G	R	R	R	R	G	R	R	-	R	G	R	R	R	R	R	R	R	R	R	R	R	R	R	R	R	-	R	-	R	R
AM394922:221	R	R	R	R	R	R	R	R	R	A	R	R	R	R	R	R	R	R	R	R	R	R	R	G	R	R	-	R	G	R	R	R	R	R	R	R	R	R	R	R	R	R	R	R	-	R	-	R	R
AM394969:260	C	C	C	-	C	-	C	C	C	C	C	-	C	C	C	C	C	C	-	-	-	C	C	C	C	C	-	C	C	C	C	C	C	C	C	C	C	C	C	C	C	C	C	-	C	-	C	C	C
AM394969:299	A	A	A	-	A	A	A	A	A	R	A	R	A	R	A	A	A	A	-	-	-	A	A	A	A	A	A	A	A	A	R	A	A	A	A	A	A	A	A	A	A	R	A	-	-	-	A	A	A
AM395031:32	C	S	S	S	S	S	S	C	S	S	C	C	S	C	S	S	S	-	S	S	S	S	-	-	-	S	S	C	S	-	S	-	C	-	S	-	S	C	S	S	S	S	-	S	-	-	-	S	S
AM395031:49	T	T	T	T	T	T	T	T	T	T	T	Y	T	T	T	T	T	Y	T	T	T	T	-	T	T	T	T	T	T	-	T	-	T	-	T	-	T	T	T	T	T	T	-	T	-	T	-	Y	T
AM395031:118	R	R	R	A	R	R	R	R	R	-	R	R	A	A	R	R	R	R	A	G	A	G	R	R	R	R	R	A	R	R	A	A	A	R	R	R	R	-	A	R	R	R	R	R	-	R	A	R	R
AM395031:143	C	C	C	C	C	C	C	C	C	C	C	C	C	C	C	C	C	C	C	Y	C	C	C	C	C	C	C	C	C	C	C	C	C	C	C	C	C	-	C	C	C	C	C	-	-	C	C	C	C
AM395031:175	T	T	T	T	T	T	T	T	K	-	T	T	T	T	T	T	T	T	T	-	T	T	T	T	T	T	T	T	T	T	T	T	T	-	T	-	T	-	Y	T	T	-	T	-	-	T	T	T	T
AM395031:200	T	T	T	T	T	T	T	T	-	T	T	-	T	T	T	T	T	T	Y	C	T	T	-	T	T	T	T	T	T	T	T	T	T	-	T	-	T	-	T	T	T	T	T	-	-	T	T	T	T
AM395080:295	T	T	T	T	-	T	T	T	T	T	T	T	T	-	-	T	T	T	T	T	T	T	T	T	T	T	T	T	-	-	T	T	T	T	T	T	T	T	T	T	-	-	T	T	T	T	T	T	-
AM395125:102	K	K	K	K	K	K	K	K	K	K	K	K	-	K	K	K	K	-	K	K	K	T	K	K	K	K	K	K	K	K	K	K	K	K	K	K	K	K	K	K	K	K	K	K	K	K	K	K	K
AM395134:80	W	A	A	W	W	W	A	W	W	A	W	W	W	W	W	A	W	W	A	W	A	A	A	W	W	A	W	A	W	W	A	W	A	A	W	W	A	A	W	W	W	W	A	A	W	A	W	W	W
AM395134:110	A	A	A	A	A	A	A	A	A	A	A	A	A	A	A	A	A	A	A	A	A	A	A	A	A	A	R	A	A	A	A	A	A	A	A	A	A	A	A	A	A	A	A	A	A	A	A	A	A
AM395145:187	Y	Y	Y	C	C	Y	C	Y	C	C	Y	C	-	C	Y	Y	Y	C	C	C	-	Y	Y	Y	Y	Y	C	Y	Y	C	C	-	C	Y	Y	Y	Y	Y	Y	Y	Y	Y	Y	Y	-	Y	C	-	Y
AM395145:221	A	A	A	R	A	-	A	A	A	A	A	R	-	R	A	A	A	R	A	A	A	-	A	A	A	A	A	A	A	A	A	A	A	A	A	A	A	-	A	A	A	A	A	-	-	A	A	-	A
AM395356:50	M	M	M	M	M	-	-	M	-	-	M	M	M	-	M	M	M	-	M	-	-	-	M	M	M	M	M	M	M	M	-	-	M	M	M	M	M	M	-	M	M	M	M	M	-	M	M	M	M
AM395356:182	R	R	R	R	R	-	-	R	A	-	R	-	-	A	A	R	R	R	-	-	R	-	R	R	R	R	-	G	R	R	G	A	A	R	R	A	A	R	A	A	R	R	A	A	R	R	R	R	A
AM395356:185	T	T	Y	Y	T	-	-	T	T	-	Y	-	-	Y	T	T	Y	T	-	Y	Y	-	Y	Y	Y	T	T	Y	Y	Y	Y	Y	T	T	Y	Y	T	T	T	T	Y	T	Y	T	Y	Y	Y	Y	T
AM395356:221	Y	Y	Y	T	Y	-	-	Y	T	-	Y	Y	Y	T	Y	Y	Y	T	-	Y	Y	Y	Y	Y	Y	Y	Y	T	Y	T	Y	Y	Y	Y	Y	Y	Y	Y	Y	Y	Y	Y	Y	Y	Y	T	Y	T	Y
AM395356:224	C	Y	C	Y	C	-	-	C	C	-	C	Y	C	C	C	C	C	Y	-	C	C	C	C	C	C	C	C	Y	C	C	Y	C	C	C	C	C	C	C	C	C	C	C	C	C	C	C	C	C	C
AM395356:239	T	Y	T	T	T	Y	Y	Y	T	-	T	Y	T	Y	Y	T	Y	T	-	Y	Y	T	T	T	Y	T	Y	Y	T	Y	Y	Y	T	T	T	Y	T	T	T	T	Y	T	Y	T	Y	Y	T	Y	Y
AM395356:248	Y	Y	Y	C	Y	Y	Y	Y	C	-	Y	Y	Y	C	Y	Y	Y	C	-	Y	Y	Y	Y	Y	Y	Y	Y	Y	Y	Y	Y	Y	Y	Y	Y	Y	Y	Y	Y	Y	Y	Y	Y	Y	Y	C	Y	C	Y
AM395356:269	G	-	G	S	G	G	-	G	G	-	G	S	G	G	G	G	G	S	-	G	G	G	G	G	G	G	G	S	G	G	S	G	G	G	G	G	G	G	G	G	G	G	G	G	G	G	G	G	G
AM395415:70	Y	Y	Y	Y	Y	Y	Y	Y	-	T	Y	Y	Y	Y	Y	Y	Y	Y	-	Y	-	Y	Y	Y	Y	Y	Y	Y	Y	Y	Y	Y	Y	Y	Y	Y	Y	Y	Y	Y	Y	Y	Y	-	-	-	Y	Y	Y
AM395415:85	W	W	W	W	W	W	W	W	-	T	W	W	W	W	W	W	W	W	-	W	-	W	W	W	W	W	W	W	W	W	W	W	W	W	W	W	W	W	W	W	W	W	W	-	T	W	W	W	W
AM395415:142	Y	Y	Y	Y	Y	Y	Y	Y	Y	T	Y	-	Y	Y	Y	Y	Y	Y	-	Y	C	Y	Y	Y	Y	Y	Y	Y	Y	Y	Y	-	Y	Y	Y	Y	Y	Y	Y	Y	Y	Y	Y	Y	-	Y	Y	Y	Y
AM395415:267	-	A	R	A	A	A	A	A	-	-	A	-	-	A	A	A	A	A	R	A	A	R	R	R	A	R	R	A	A	A	A	R	A	A	A	A	R	R	A	A	A	A	A	A	-	R	R	A	A
AM395415:330	Y	Y	Y	Y	Y	Y	Y	Y	-	T	Y	Y	Y	Y	Y	Y	Y	Y	Y	Y	Y	Y	Y	Y	Y	Y	Y	C	Y	Y	C	Y	Y	Y	Y	Y	Y	Y	Y	Y	Y	Y	Y	Y	T	Y	Y	Y	Y
AM395522:95	Y	Y	Y	Y	Y	Y	Y	Y	Y	Y	Y	Y	Y	Y	Y	Y	Y	-	-	Y	-	-	Y	Y	-	Y	Y	Y	Y	C	C	Y	-	Y	Y	Y	Y	Y	-	Y	-	Y	Y	-	-	-	-	-	Y
AM395522:125	S	S	S	S	S	S	S	S	S	S	S	B	S	S	S	S	S	-	-	S	-	-	S	S	-	S	S	S	S	C	C	S	S	S	S	S	S	C	-	C	-	S	-	-	-	-	-	-	S
AM395522:230	R	R	G	R	R	R	G	R	R	G	G	G	G	G	R	-	G	R	-	G	-	-	G	-	-	-	-	-	G	G	G	G	G	D	R	G	G	G	G	G	-	G	-	-	-	-	-	G	G
AM395522:278	A	A	A	A	A	A	A	A	A	A	A	A	A	A	A	A	A	A	R	A	A	A	A	-	A	A	A	A	A	A	A	A	A	A	A	A	A	A	A	A	A	A	-	-	-	A	A	A	A
AM395522:282	Y	Y	Y	Y	C	C	C	C	C	Y	C	C	Y	Y	C	Y	C	Y	Y	C	C	Y	Y	-	C	C	Y	Y	C	C	Y	C	Y	C	Y	Y	Y	Y	Y	C	C	C	-	-	-	Y	C	Y	C
AM395522:317	G	G	R	G	G	R	G	G	G	G	R	G	G	G	G	R	R	G	-	G	-	G	G	-	G	-	G	G	G	G	G	R	G	G	G	G	G	R	G	G	G	G	-	-	-	G	G	G	R
AM395573:33	Y	T	Y	Y	T	Y	-	Y	Y	Y	Y	Y	Y	Y	T	Y	Y	Y	Y	Y	Y	Y	Y	Y	T	Y	Y	Y	T	T	Y	Y	Y	T	Y	T	Y	Y	Y	Y	T	Y	Y	Y	Y	Y	Y	T	Y
AM395573:48	W	T	W	W	W	W	-	W	W	W	W	W	W	W	T	W	W	W	W	W	W	W	W	W	T	W	W	W	T	T	W	W	W	T	W	T	W	W	W	W	T	W	W	W	W	W	W	T	A
AM395640:290	T	T	Y	T	-	T	T	T	T	Y	T	Y	Y	Y	T	T	T	T	-	T	-	T	Y	-	-	-	T	T	T	T	T	T	T	T	Y	Y	T	T	T	Y	T	Y	-	-	-	-	-	T	T
AM395667:123	W	W	W	A	T	W	W	A	-	W	T	T	T	T	W	W	W	T	-	-	-	-	W	T	T	W	W	A	W	T	A	W	A	W	T	W	W	W	W	T	T	T	W	-	-	W	W	W	W
AM395667:133	T	T	T	T	Y	T	T	T	-	T	Y	T	T	T	Y	T	T	T	-	-	-	-	T	Y	Y	T	-	T	Y	Y	T	Y	T	T	T	Y	T	T	T	T	C	T	Y	-	-	T	T	T	T
AM395667:195	R	R	R	G	R	G	G	R	R	R	R	R	R	R	R	R	-	R	-	-	-	R	G	R	G	R	G	R	-	R	R	-	R	R	R	R	G	R	R	G	R	R	-	-	-	G	R	-	R
AM395667:228	Y	C	Y	C	Y	C	Y	Y	Y	C	Y	Y	Y	C	Y	C	Y	C	Y	Y	Y	Y	Y	Y	Y	Y	Y	Y	C	Y	Y	Y	Y	C	Y	Y	C	Y	Y	Y	Y	C	Y	Y	Y	Y	C	Y	Y
AM395667:240	K	T	K	T	K	T	K	K	T	T	K	K	K	T	K	K	K	T	K	K	K	K	K	K	K	K	K	K	K	K	K	K	K	T	K	K	T	K	K	K	T	T	K	K	K	K	K	K	K
AM395667:288	S	S	S	S	S	S	S	S	S	S	S	S	S	S	S	S	S	S	S	S	S	S	S	S	S	S	S	C	S	S	C	S	C	S	S	S	S	S	S	S	S	S	S	S	S	S	S	S	S
AM395667:309	R	R	R	R	R	R	R	R	R	R	R	R	R	R	R	R	R	R	R	R	R	R	R	R	R	R	R	R	R	R	R	R	R	R	R	R	R	R	R	R	R	R	R	R	-	R	R	R	R
AM395667:330	S	S	S	-	S	S	G	C	-	S	S	G	G	G	-	S	S	S	S	G	S	S	S	S	S	S	-	C	-	-	C	-	C	S	G	-	S	S	G	G	-	G	-	-	-	G	S	G	S
AM395667:357	T	W	W	-	W	W	T	-	W	T	W	T	T	T	-	W	W	T	T	T	W	W	T	W	-	T	-	A	-	W	A	-	A	-	T	A	W	T	T	T	-	T	-	-	-	W	W	W	T
AM395693:264	T	T	T	T	T	T	T	T	Y	T	T	Y	W	T	T	T	T	T	Y	T	T	T	T	T	T	T	T	T	T	T	T	T	T	T	T	T	T	T	T	T	T	T	T	T	T	-	-	Y	T
AM395693:294	-	Y	Y	Y	Y	Y	Y	Y	Y	Y	Y	Y	-	Y	Y	Y	Y	Y	Y	Y	Y	Y	Y	Y	Y	Y	Y	Y	Y	H	Y	-	Y	Y	Y	Y	Y	Y	Y	Y	Y	Y	Y	Y	Y	-	Y	Y	Y
AM395760:55	T	T	T	Y	T	T	-	T	T	T	T	T	T	T	T	T	T	-	T	T	T	T	T	T	T	T	T	T	T	T	T	-	T	T	T	T	T	T	T	T	T	T	T	-	T	T	C	T	T
AM395804:287	T	T	T	T	T	C	-	-	T	T	T	-	-	T	T	T	T	T	-	T	-	-	T	T	T	T	T	T	T	T	-	T	T	T	T	Y	T	-	-	-	T	-	T	-	T	-	T	T	T
AM395804:368	-	A	A	A	A	A	-	A	A	A	A	R	A	A	A	A	A	A	A	A	A	-	A	A	A	A	A	A	A	A	A	A	R	A	A	A	A	A	A	A	A	A	A	-	A	A	A	A	A
AM395815:173	S	S	S	S	S	S	S	S	G	S	S	S	S	S	S	S	S	S	S	S	S	S	S	S	S	S	S	S	S	S	S	S	S	S	S	S	S	S	S	S	S	S	S	S	S	S	S	S	S
AM395815:186	R	R	R	R	R	R	R	R	G	R	R	-	R	R	-	R	R	R	R	R	R	R	R	R	R	R	R	R	R	R	R	R	R	R	R	R	R	R	R	R	R	R	R	R	R	R	R	R	R
AM395815:222	R	R	R	R	R	R	R	R	A	R	R	R	R	R	R	R	R	R	R	R	R	G	R	R	R	R	R	R	R	R	R	R	R	R	R	R	R	R	R	R	R	R	R	R	R	R	R	R	R
AM395815:248	-	Y	Y	Y	Y	Y	Y	-	T	Y	Y	T	Y	Y	Y	Y	Y	Y	Y	Y	Y	Y	Y	Y	Y	Y	Y	Y	Y	Y	Y	-	Y	Y	Y	Y	-	Y	-	Y	Y	Y	Y	Y	-	Y	Y	Y	Y
AM395815:256	-	R	R	R	R	R	R	-	G	R	R	-	R	R	R	R	R	R	R	R	R	R	R	R	R	R	R	R	R	R	R	R	R	R	R	R	-	R	-	R	R	R	-	-	-	R	R	R	R
AM395825:79	Y	Y	C	Y	C	-	-	Y	Y	C	Y	-	-	C	Y	Y	Y	-	Y	-	-	Y	C	Y	-	C	Y	Y	Y	Y	C	Y	Y	C	Y	C	Y	Y	Y	Y	C	Y	Y	-	-	Y	Y	Y	Y
AM395825:151	A	W	W	W	W	W	W	W	A	W	A	W	W	W	W	W	W	A	W	W	A	W	A	A	W	W	-	W	W	W	A	A	W	A	W	W	A	A	A	W	A	W	W	A	-	W	W	W	A
AM395825:187	T	T	Y	T	T	T	Y	T	T	Y	T	T	T	T	T	Y	T	T	Y	T	T	Y	T	T	T	Y	T	T	T	T	T	T	T	Y	T	T	T	Y	Y	T	T	Y	Y	Y	-	Y	T	T	T
AM395825:190	G	G	K	G	G	G	K	G	G	K	G	G	G	G	G	K	G	G	K	G	G	K	G	G	G	K	G	G	G	G	G	G	G	K	G	G	G	K	K	G	G	G	K	K	-	K	G	G	G
AM395825:271	R	R	R	R	R	R	R	R	R	R	R	R	R	R	R	R	R	R	R	R	R	R	G	R	R	R	R	R	R	R	R	R	R	R	R	R	R	R	G	R	R	R	R	R	-	R	R	R	R
AM395825:331	G	R	R	G	G	G	R	G	G	R	G	G	G	G	G	R	G	G	R	G	R	R	G	-	-	R	-	R	G	G	R	G	R	R	G	G	R	R	R	G	G	G	R	-	-	-	G	G	G
AM395826:191	-	A	G	-	A	-	A	A	R	-	-	-	A	A	A	G	A	A	R	A	A	A	A	A	A	G	-	G	R	A	G	R	G	A	A	A	A	G	A	R	A	-	A	A	A	-	A	A	A
AM395826:237	C	C	T	Y	C	C	C	C	C	C	C	Y	C	C	C	T	C	C	Y	C	C	-	C	C	C	T	T	T	Y	C	T	Y	T	C	C	C	C	T	C	C	C	T	C	C	C	C	C	C	C
AM395826:240	G	G	C	S	G	G	G	G	G	G	G	S	G	G	G	C	G	G	S	G	G	-	G	G	G	C	C	C	S	G	C	S	C	G	G	G	G	C	G	G	G	C	G	G	G	G	G	G	G
AM395826:250	G	G	G	G	G	G	G	G	G	A	G	R	G	G	G	G	G	G	G	G	A	-	G	G	G	G	G	G	G	G	G	G	G	G	G	G	G	G	G	G	G	G	G	G	G	G	G	G	G
AM395826:304	G	G	G	G	G	G	G	G	G	G	G	G	G	G	G	R	G	G	G	G	G	-	G	G	G	G	-	G	G	G	G	G	G	R	G	G	G	G	G	G	G	G	G	G	G	G	-	G	G
AM395931:76	T	W	W	T	W	W	-	T	T	W	-	-	-	W	W	W	W	W	-	T	W	-	W	T	W	T	T	T	T	W	T	W	T	W	T	T	W	-	T	W	T	T	T	T	T	W	T	W	W
AM395931:79	C	Y	Y	C	Y	Y	-	C	C	Y	-	C	Y	Y	Y	Y	Y	Y	-	C	Y	-	Y	C	Y	C	C	C	Y	Y	C	Y	Y	Y	C	C	Y	-	C	Y	C	C	C	C	C	Y	C	C	C
AM395931:107	T	T	T	T	T	-	T	T	T	T	T	T	T	T	T	T	T	T	-	W	-	T	T	T	T	T	T	T	T	T	T	T	T	T	T	T	T	T	T	T	T	T	T	T	T	T	T	T	T
AM395931:202	S	G	S	G	G	S	G	S	S	S	S	S	S	S	G	S	S	S	S	S	S	S	S	S	S	S	S	S	G	S	S	S	S	S	S	S	S	S	S	S	S	S	G	G	S	S	S	S	S
AM395931:218	T	Y	T	Y	Y	T	C	C	Y	Y	C	Y	T	T	Y	T	T	Y	Y	Y	Y	T	T	C	C	T	Y	C	Y	C	C	Y	Y	Y	T	T	T	-	T	T	Y	T	T	C	Y	T	Y	Y	Y
AM395931:245	A	R	A	R	R	A	A	A	R	A	A	R	A	A	R	A	A	R	A	A	A	R	A	A	A	A	A	A	R	R	A	A	A	A	A	A	A	A	A	A	A	A	A	A	A	A	A	R	A
AM395931:246	A	R	A	R	R	A	G	G	R	G	G	R	A	A	R	A	A	R	-	G	G	A	A	G	G	A	G	G	R	R	G	R	G	G	A	A	A	G	A	A	G	A	A	G	G	A	G	R	G
AM395931:269	M	C	C	C	C	M	M	C	C	M	M	C	C	M	C	M	C	C	-	M	M	C	M	C	C	M	M	C	C	C	M	M	C	M	C	M	C	M	C	C	C	C	C	C	C	M	M	C	M
AM395931:271	M	C	C	C	C	M	M	M	C	M	M	C	M	M	C	M	C	C	-	M	M	C	M	M	C	M	M	C	C	C	M	M	C	M	C	M	C	M	M	C	C	C	C	C	C	M	M	C	M
AM395931:316	G	S	-	S	S	G	G	G	S	G	G	-	G	G	S	G	G	S	-	G	G	S	G	G	G	G	G	G	S	S	G	G	G	G	G	G	G	G	G	G	G	S	G	G	G	G	G	S	G
AT000493:129	-	K	T	-	K	K	K	K	K	T	K	K	K	-	G	K	T	K	K	K	K	T	K	K	K	T	K	K	T	K	K	K	K	T	K	T	T	-	K	T	K	-	K	T	K	-	-	K	K
AT000634:84	T	-	T	T	T	-	T	T	-	-	T	Y	T	T	T	T	T	T	T	T	T	T	T	T	T	T	-	T	Y	T	T	T	T	-	T	T	T	W	T	T	T	T	T	T	T	T	Y	T	T
AT000762:67	-	Y	Y	Y	Y	Y	Y	T	-	-	-	-	Y	Y	Y	-	Y	Y	Y	Y	Y	Y	Y	Y	Y	Y	Y	Y	Y	Y	Y	Y	-	Y	Y	Y	Y	Y	-	Y	Y	-	Y	Y	Y	Y	-	Y	Y
AT000762:106	-	A	A	A	A	A	A	A	-	-	-	-	A	A	A	-	A	A	A	A	A	A	A	A	A	A	A	A	A	A	A	A	-	A	A	A	A	A	-	A	A	-	A	A	A	A	-	A	A
AT001735:32	G	G	G	G	G	G	G	G	R	G	G	R	G	G	G	G	G	G	R	G	G	G	G	G	G	G	G	G	G	G	G	G	G	G	G	G	G	G	G	G	G	G	G	G	G	G	G	G	G
AT001735:89	G	G	G	G	G	G	G	G	G	G	G	G	G	G	G	G	G	G	G	G	G	G	G	G	G	G	G	G	G	G	R	G	R	G	G	G	G	G	G	G	G	G	G	G	G	G	G	G	G
AT001745:102	Y	Y	Y	Y	C	-	Y	C	C	Y	Y	Y	-	C	Y	Y	Y	C	Y	Y	Y	C	Y	Y	C	Y	C	Y	C	C	Y	Y	Y	Y	C	Y	Y	Y	Y	C	C	Y	Y	C	Y	-	Y	C	C
AT001745:123	W	W	W	W	T	W	W	W	W	W	W	W	W	W	W	W	W	W	W	W	W	W	W	W	W	W	W	W	W	W	W	W	W	W	W	W	W	W	W	W	W	W	W	W	W	W	W	W	W
AT001754:153	A	R	R	R	R	R	A	R	R	R	R	R	R	R	R	-	A	R	R	R	R	R	R	A	A	R	R	A	R	R	-	R	R	A	A	R	R	R	R	A	R	-	R	R	-	R	-	R	R
AT001754:162	C	C	C	C	C	C	C	C	C	C	C	M	C	C	C	-	C	C	M	C	C	C	C	C	C	C	-	C	C	C	-	C	C	C	C	C	C	C	C	C	C	-	C	C	-	C	-	C	C
AT001754:187	R	A	A	A	A	A	A	A	R	A	A	R	A	A	A	-	A	A	A	A	A	A	A	A	A	A	-	A	A	A	-	A	A	A	A	A	A	-	A	A	A	-	A	A	-	A	-	A	A
AT001877:181	T	T	T	-	T	T	-	T	T	C	-	T	T	T	T	T	T	Y	T	T	T	-	T	T	T	T	-	T	T	-	T	T	T	T	T	T	T	T	T	T	T	T	-	T	-	T	T	T	T
AT001877:210	G	G	G	-	G	G	-	G	G	G	G	G	G	G	-	G	G	G	G	G	G	-	G	G	G	G	-	G	-	R	G	G	G	G	G	G	G	G	G	G	G	G	G	G	G	G	G	G	G
AT002133:107	M	M	M	C	M	C	C	M	C	C	C	M	M	M	M	C	C	M	C	M	A	-	M	C	M	M	M	C	M	C	C	M	C	C	M	C	M	C	C	M	M	M	M	M	M	M	M	M	M
AT002133:115	-	C	C	C	C	C	C	C	-	C	C	-	C	C	C	C	C	C	C	C	C	-	C	C	C	C	C	C	C	C	C	C	C	C	C	C	C	C	C	C	C	C	C	C	C	C	C	C	C
BG543095:51	-	A	A	-	A	A	W	A	W	-	A	W	W	-	A	W	W	W	-	A	A	W	W	A	A	A	W	W	W	A	T	W	-	A	W	-	A	W	A	W	A	-	A	W	A	-	-	A	W
BG543095:97	W	W	W	W	W	W	W	W	W	W	W	W	W	-	W	W	W	W	-	W	W	W	W	W	W	W	W	W	W	W	W	W	W	W	W	W	W	W	W	W	W	W	W	W	W	-	W	W	A
BG543197:113	W	T	T	W	T	W	W	A	T	A	W	W	W	W	T	W	A	W	W	A	T	T	W	W	W	A	W	W	W	W	W	W	A	T	W	W	T	W	W	W	W	W	T	-	-	W	W	W	A
BG543197:134	W	W	W	W	T	W	W	W	T	W	W	W	W	W	W	W	W	W	W	W	W	T	W	W	W	W	W	W	W	W	W	W	A	W	W	W	W	W	W	W	W	W	W	-	-	W	W	W	W
BG543197:135	C	C	C	C	C	C	C	C	C	C	C	C	C	C	C	C	C	Y	C	C	C	C	C	C	C	C	C	C	C	C	C	C	C	C	C	C	C	C	C	C	C	C	C	-	C	C	C	C	C
BG543197:185	G	G	G	G	G	G	G	G	G	G	G	G	G	G	G	G	G	G	G	G	G	V	G	G	G	G	G	G	G	G	G	G	G	G	G	G	G	G	G	G	G	G	G	-	-	G	G	G	G
BG543197:209	A	R	R	R	R	R	R	R	R	R	R	-	R	R	R	R	A	-	-	R	-	-	R	A	R	R	R	R	R	R	R	R	A	R	R	R	R	R	R	R	A	R	R	-	-	R	R	R	R
BG543197:221	C	C	C	Y	T	C	-	C	-	C	C	-	-	C	C	C	C	-	-	C	-	-	C	-	-	C	C	C	C	C	C	C	C	C	C	Y	C	C	C	C	C	C	-	-	-	C	Y	T	C
BG543200:80	R	R	R	R	R	G	R	R	G	G	G	R	G	G	G	R	R	G	-	R	-	-	R	-	R	R	R	G	R	R	G	G	A	R	G	R	R	G	R	R	-	G	-	-	-	R	G	R	-
BG543200:116	A	A	A	A	A	A	A	A	A	-	A	A	A	A	A	A	A	A	-	A	-	-	-	-	A	-	A	A	A	-	A	-	A	A	A	A	A	A	A	A	A	A	-	-	-	A	A	A	A
BG543229:99	C	C	Y	Y	C	C	-	C	Y	Y	Y	-	-	Y	-	Y	-	Y	Y	-	-	-	Y	C	Y	C	Y	C	Y	C	C	-	C	C	C	C	Y	-	Y	Y	-	Y	C	C	-	Y	C	Y	Y
BG543229:120	G	G	R	G	G	G	-	G	G	R	G	-	-	G	-	G	-	G	G	-	-	-	G	G	G	G	G	G	G	-	G	-	G	R	G	G	G	-	G	G	-	G	G	G	-	G	G	-	-
BG543423:219	T	T	-	Y	T	T	T	T	-	-	T	T	T	T	T	T	T	T	T	Y	T	-	T	T	T	T	T	T	T	T	T	T	T	-	T	T	T	Y	T	T	T	T	T	T	T	T	T	T	T
BG543423:222	Y	Y	Y	Y	Y	Y	Y	Y	-	-	Y	Y	Y	Y	Y	Y	Y	Y	Y	Y	Y	-	Y	Y	Y	Y	Y	Y	Y	Y	Y	Y	Y	-	Y	Y	Y	Y	Y	Y	Y	Y	Y	Y	Y	Y	Y	Y	Y
BG543423:236	C	C	Y	C	C	C	C	C	-	C	C	C	C	C	C	C	C	C	C	C	C	C	C	C	C	C	C	C	C	C	C	C	C	C	C	C	C	C	C	C	C	C	C	C	C	C	C	C	C
BG543423:285	Y	Y	Y	C	C	Y	Y	C	C	Y	C	Y	Y	Y	Y	Y	Y	Y	Y	Y	Y	-	C	Y	Y	C	Y	Y	C	Y	Y	Y	Y	C	Y	C	C	Y	Y	Y	Y	Y	C	Y	Y	Y	Y	C	Y
BG543423:295	Y	T	Y	Y	T	Y	Y	Y	T	-	Y	T	-	T	T	Y	Y	Y	Y	Y	Y	-	Y	Y	T	Y	T	T	T	T	T	T	T	T	Y	Y	Y	Y	Y	Y	T	Y	T	Y	T	Y	T	Y	Y
BG543436:79	C	C	C	C	C	C	C	C	C	C	C	C	C	C	C	C	C	C	C	C	C	C	C	C	C	C	C	C	C	C	C	C	C	T	C	C	C	C	C	C	C	C	C	C	C	C	C	C	C
BG543436:80	T	T	T	T	T	T	T	T	T	T	T	T	T	T	T	T	T	T	T	T	T	T	T	T	T	T	T	T	T	T	T	T	T	C	T	T	T	T	T	T	T	T	T	T	T	T	T	T	T
BG543605:226	Y	Y	Y	Y	Y	Y	C	Y	C	Y	Y	Y	Y	Y	C	Y	C	Y	Y	C	Y	C	Y	Y	C	Y	Y	Y	Y	C	Y	Y	Y	Y	Y	Y	Y	Y	Y	Y	Y	Y	C	Y	-	Y	Y	Y	Y
BG543605:259	T	T	T	T	T	T	T	T	T	T	T	T	T	T	T	T	T	T	T	T	T	T	T	T	T	T	T	T	T	T	T	-	T	T	T	T	T	T	T	T	T	T	T	T	-	T	T	T	T
BG543678:16	T	T	T	T	T	-	-	T	-	-	T	K	T	-	T	T	T	T	T	T	T	T	T	-	T	T	T	G	T	T	-	T	T	T	T	T	T	T	T	T	T	T	T	T	-	T	T	T	T
BG543678:19	G	G	G	G	G	-	G	G	-	-	G	A	G	A	G	G	G	G	G	G	G	G	G	-	G	G	G	A	G	G	A	G	G	G	G	G	G	G	G	G	G	G	G	G	G	G	G	G	G
BG543678:88	G	G	G	G	G	G	G	G	G	-	G	G	G	G	G	G	G	G	G	G	K	G	G	-	G	G	G	K	G	G	G	G	G	G	G	G	G	G	G	G	G	G	G	G	K	G	G	K	G
BG543678:97	C	C	C	Y	C	C	-	C	-	-	C	Y	Y	C	C	C	C	Y	C	C	Y	C	Y	-	Y	C	C	Y	C	Y	C	C	C	C	C	C	C	C	C	C	C	C	Y	C	Y	C	C	Y	C
BG543678:250	R	R	R	G	R	R	R	R	G	-	R	G	R	G	R	R	R	G	R	R	R	R	R	G	R	R	R	G	R	R	G	R	R	R	R	R	G	R	R	R	R	R	R	R	R	R	G	R	G
BG543678:280	K	K	K	K	K	K	K	K	K	K	K	K	K	T	K	K	K	K	K	K	K	K	K	T	K	K	K	K	K	K	K	K	K	K	K	K	K	K	K	K	K	K	K	K	K	K	K	K	K
BG543775:177	Y	Y	Y	Y	Y	Y	Y	Y	Y	C	Y	Y	Y	Y	Y	Y	Y	Y	-	Y	C	Y	Y	Y	Y	Y	Y	Y	C	Y	Y	-	Y	Y	Y	Y	Y	Y	Y	Y	Y	Y	Y	Y	-	Y	Y	Y	Y
BG543775:258	C	C	Y	Y	C	Y	C	C	Y	Y	Y	Y	Y	Y	C	Y	C	Y	-	Y	C	C	Y	Y	C	Y	Y	C	C	C	Y	Y	Y	C	C	Y	Y	Y	Y	C	C	Y	C	Y	Y	Y	C	Y	Y
BG543782:112	T	T	T	T	T	T	T	T	T	T	T	T	T	T	T	T	T	T	T	T	T	T	T	T	T	T	-	T	T	-	T	T	T	T	T	T	T	T	T	T	T	T	T	-	T	-	-	T	T
BG543782:132	Y	Y	Y	Y	Y	Y	Y	Y	Y	Y	T	Y	Y	T	Y	Y	-	Y	Y	Y	Y	Y	Y	Y	Y	Y	-	Y	Y	-	Y	T	Y	Y	Y	Y	Y	Y	Y	Y	Y	T	Y	-	Y	Y	Y	Y	Y
BG543825:229	Y	Y	Y	-	Y	T	-	Y	T	-	Y	-	-	Y	-	Y	Y	-	Y	Y	-	Y	Y	-	-	Y	Y	Y	Y	Y	Y	Y	T	Y	Y	Y	Y	-	Y	Y	Y	-	Y	-	-	Y	-	-	T
BG543938:89	K	K	K	K	K	-	K	K	K	K	G	K	K	K	K	K	G	K	K	G	-	K	K	K	K	K	K	K	K	K	K	K	K	K	K	K	K	G	K	K	K	K	-	-	K	K	K	K	K
BG543938:188	Y	Y	Y	Y	Y	T	Y	Y	Y	Y	T	Y	Y	Y	Y	Y	T	Y	Y	T	T	Y	Y	Y	Y	Y	Y	Y	Y	Y	Y	Y	Y	Y	Y	Y	Y	T	Y	Y	Y	Y	T	-	Y	Y	-	Y	Y
BG544106:323	T	W	T	W	T	T	T	T	T	T	T	T	T	T	T	T	T	T	W	T	A	T	T	A	T	T	T	A	T	T	A	T	T	T	T	T	T	T	T	T	T	T	T	T	T	T	T	T	T
BG544106:338	C	Y	C	Y	C	C	C	C	C	C	C	C	C	C	C	C	C	C	Y	C	T	C	C	Y	C	C	C	T	C	C	T	C	C	C	C	C	C	C	C	C	C	C	C	C	C	C	C	C	C
BG544106:412	G	G	G	G	G	G	G	G	G	G	G	G	G	G	G	G	G	G	G	G	-	G	G	-	G	G	G	-	G	G	-	G	G	G	G	G	G	G	G	G	G	G	G	G	G	G	G	G	G
BG544141:243	C	C	S	S	C	-	C	C	C	C	-	C	S	-	C	-	G	C	C	C	C	C	C	C	C	G	C	C	C	C	C	-	C	C	C	C	-	-	C	C	C	C	-	C	C	C	C	-	C
BG544146:232	-	Y	Y	Y	Y	Y	Y	Y	Y	Y	Y	Y	Y	Y	Y	Y	Y	Y	Y	Y	Y	Y	Y	Y	T	Y	Y	Y	Y	Y	Y	Y	Y	T	Y	Y	Y	Y	Y	Y	T	Y	Y	Y	Y	Y	Y	T	Y
BG544146:241	T	Y	T	Y	T	T	T	T	Y	T	T	Y	Y	T	Y	T	T	T	Y	T	T	C	T	Y	T	T	Y	Y	Y	T	Y	T	T	T	T	T	T	Y	T	T	T	T	T	Y	Y	T	T	T	T
BG544146:250	K	G	K	G	K	G	G	K	G	K	G	G	K	K	G	G	G	K	G	K	G	G	K	G	G	G	G	G	G	K	G	K	G	G	K	K	K	G	K	K	G	K	K	G	G	K	G	G	G
BG544146:268	Y	Y	Y	Y	Y	Y	Y	Y	Y	Y	Y	Y	Y	Y	Y	Y	Y	Y	Y	Y	Y	T	Y	Y	Y	Y	Y	Y	Y	Y	Y	Y	Y	Y	Y	Y	Y	Y	Y	Y	Y	Y	Y	Y	T	Y	Y	Y	Y
BG544183:114	G	G	G	S	G	-	-	G	G	G	G	S	G	G	G	G	G	G	S	G	G	G	G	G	G	G	G	G	G	G	G	G	G	G	G	G	G	-	G	G	G	G	G	G	G	G	G	G	G
BG544183:179	T	Y	T	Y	T	C	C	T	T	T	T	T	T	C	T	C	C	T	T	C	T	T	T	T	T	T	T	T	T	T	T	T	T	T	C	T	T	C	T	C	T	C	T	T	T	T	T	T	T
BG544183:198	T	T	T	T	T	T	T	T	T	T	T	T	T	T	K	T	T	T	T	T	T	T	T	T	T	T	T	T	T	T	T	T	T	T	T	T	T	T	T	T	T	T	T	T	T	T	T	T	T
BG544183:210	T	W	T	T	T	A	W	T	T	T	T	T	T	A	T	A	A	T	T	A	T	T	T	T	T	T	T	T	T	T	T	T	T	T	A	T	T	A	T	A	T	A	T	T	T	T	T	T	T
BG544183:230	G	S	G	G	G	C	S	G	G	G	G	G	G	C	G	C	C	G	G	C	G	G	G	G	G	G	G	G	G	G	G	G	G	G	C	G	G	C	G	C	G	C	G	G	G	G	G	G	G
BG544183:292	G	G	G	S	G	-	-	G	G	G	G	G	G	-	G	-	-	G	G	-	G	G	G	C	G	G	G	G	G	G	G	G	G	G	-	G	G	-	G	-	G	-	G	G	G	G	G	G	G
BG544183:303	G	G	G	R	G	-	-	G	G	G	G	G	G	-	G	-	-	G	G	-	G	G	G	G	G	G	G	G	G	G	G	G	G	G	-	G	G	-	G	-	G	-	G	G	G	G	G	G	G
BG544542:122	M	M	M	-	M	M	-	M	-	M	M	M	M	-	A	M	M	M	M	M	M	-	M	A	M	M	-	M	M	-	-	M	M	M	M	M	M	M	M	M	M	M	M	M	M	M	M	M	M
BG732233:158	Y	Y	Y	Y	Y	Y	Y	Y	Y	Y	Y	Y	Y	Y	Y	Y	Y	Y	-	Y	-	T	Y	-	Y	Y	Y	Y	Y	Y	Y	-	Y	-	Y	Y	-	-	Y	Y	Y	Y	-	-	-	-	Y	-	C
BG732260:151	A	R	R	R	R	R	-	A	A	A	R	A	R	A	R	-	A	A	-	-	-	-	R	-	-	-	-	R	R	R	-	A	A	A	R	R	A	R	R	R	-	A	-	-	-	-	-	A	R
BG732260:172	G	K	K	K	K	K	-	G	G	K	K	G	K	G	K	-	G	G	-	-	-	-	K	-	-	-	-	K	K	K	-	G	K	G	K	K	-	K	K	G	-	G	-	-	-	-	-	G	K
BG732265:44	A	R	A	A	R	A	A	A	A	A	A	-	A	A	-	A	A	-	R	A	-	-	A	A	A	A	A	R	A	R	-	-	A	R	A	A	A	A	A	A	R	A	-	-	-	-	A	-	A
BG732265:80	T	W	T	T	W	T	T	W	T	T	W	T	T	T	T	T	T	-	T	T	-	-	T	W	W	T	W	W	W	T	W	-	T	T	T	W	T	T	T	T	T	T	T	-	-	-	T	W	T
BG732265:86	G	G	R	R	G	R	R	G	R	G	G	R	R	R	-	R	R	-	R	G	-	-	R	-	G	R	G	G	G	G	G	-	G	G	R	R	R	R	G	R	G	R	R	-	-	R	G	R	G
BG732265:89	A	R	R	R	R	A	A	A	A	R	R	A	A	A	-	A	A	-	R	R	-	-	A	-	-	-	R	R	R	R	R	-	A	R	R	A	A	R	R	R	R	A	A	-	-	R	A	R	R
BG732265:134	T	Y	T	Y	T	T	T	T	T	Y	T	T	T	T	T	T	Y	-	T	Y	T	-	T	T	T	T	T	T	T	T	T	T	T	T	T	T	T	T	T	T	Y	T	Y	-	-	T	Y	T	Y
BG732265:143	R	R	R	R	R	R	R	A	R	R	R	R	R	R	R	R	R	-	R	R	R	-	R	R	R	R	A	A	A	R	A	R	A	R	R	R	R	R	R	R	R	R	R	-	-	R	R	A	R
BG732265:179	Y	Y	T	T	T	T	T	T	T	T	T	Y	T	T	Y	T	Y	-	T	T	T	-	T	T	T	T	T	T	T	T	T	T	T	T	T	T	Y	Y	Y	Y	T	Y	T	-	-	T	Y	T	T
BG732265:182	R	R	R	R	R	R	R	M	R	R	R	R	R	R	R	R	R	-	R	R	R	-	R	R	R	R	A	A	A	R	A	R	A	R	R	R	R	R	R	R	R	R	R	-	-	R	A	A	R
BG732265:194	T	T	T	T	T	T	T	T	T	T	T	T	T	T	T	T	T	T	T	T	T	-	T	T	Y	T	T	T	Y	T	T	T	T	T	T	T	T	T	T	T	T	T	T	-	-	T	T	T	Y
BG732265:197	Y	T	T	T	T	T	T	T	T	T	T	T	T	T	T	T	T	T	-	T	-	-	T	T	Y	T	T	T	Y	T	T	T	T	T	T	T	T	T	T	T	T	T	T	-	-	T	T	T	Y
BG732265:216	C	M	M	M	M	C	M	-	-	C	M	C	M	M	M	C	M	M	-	M	-	-	M	M	M	M	M	M	M	M	M	M	M	M	M	M	M	M	M	M	M	M	M	-	-	C	M	M	M
BQ704326:135	-	Y	T	Y	T	-	T	T	C	-	T	-	T	Y	C	T	T	T	Y	T	T	-	T	-	T	T	-	Y	C	T	-	T	-	C	-	T	T	T	-	-	T	T	T	T	-	T	T	T	C
BQ704326:424	Y	Y	Y	Y	Y	Y	C	Y	-	-	Y	Y	C	Y	Y	C	C	Y	-	Y	-	-	-	-	Y	Y	-	Y	Y	-	-	Y	-	C	Y	C	C	C	-	-	C	C	C	-	-	-	C	C	C
BQ704326:443	K	K	K	K	K	K	K	K	K	K	K	K	K	K	K	T	K	K	-	K	K	K	K	-	K	K	-	K	K	K	G	K	K	K	K	K	T	T	K	K	K	K	K	-	-	K	K	K	K
BQ704354:215	C	C	C	C	C	C	A	-	C	C	C	-	A	C	-	C	C	C	C	C	C	C	M	C	C	C	C	C	C	C	C	A	C	C	M	C	C	C	C	M	-	M	A	C	C	A	C	C	C
BQ704354:227	C	C	C	C	C	C	C	-	C	C	C	-	C	C	C	C	C	C	C	C	C	C	C	T	C	C	C	C	C	C	C	C	C	C	C	C	C	C	C	C	C	C	C	C	C	C	C	C	C
BQ704354:248	Y	Y	Y	Y	Y	Y	Y	-	Y	Y	Y	Y	Y	C	Y	Y	Y	Y	Y	Y	Y	Y	Y	Y	Y	Y	Y	Y	Y	Y	Y	Y	Y	Y	Y	Y	Y	Y	Y	Y	Y	Y	Y	T	Y	Y	Y	Y	Y
BQ704354:257	M	M	M	C	C	M	C	-	M	M	M	M	C	C	M	M	M	M	M	M	M	M	C	C	M	M	M	C	M	C	M	C	M	C	C	M	M	M	M	C	M	C	C	A	M	C	M	M	M
BQ704456:277	T	T	T	T	T	T	T	T	T	T	T	T	T	T	T	T	T	T	-	-	-	-	T	T	T	T	T	T	-	T	T	K	-	T	T	T	T	T	T	T	T	T	T	T	T	T	T	-	T
BQ704947:359	R	R	R	R	R	R	R	R	R	R	R	R	R	G	R	R	R	R	R	R	R	R	R	R	R	R	R	R	R	R	R	R	R	R	R	R	R	R	R	R	R	R	R	R	R	R	R	R	R
BQ704947:411	R	R	R	R	A	R	R	A	A	A	R	A	R	G	A	R	R	A	R	R	R	R	R	R	A	R	R	A	A	A	A	R	A	R	R	R	R	R	R	R	A	R	R	R	A	R	A	R	A
BQ704947:493	A	A	A	A	A	A	A	A	A	A	A	A	A	A	A	A	A	A	A	A	A	A	A	A	A	A	A	A	A	A	A	A	A	A	A	A	A	A	A	A	A	A	A	A	R	A	A	A	A
BQ790938:126	C	C	C	C	C	C	-	M	-	-	C	-	-	C	C	C	C	-	M	C	M	C	C	-	-	C	C	M	C	C	M	C	-	-	C	C	C	C	M	C	C	C	C	-	-	-	C	C	M
BQ790980:169	C	C	C	C	C	C	C	C	C	C	C	-	C	Y	C	C	C	C	-	C	Y	C	C	C	C	C	-	C	C	C	C	C	C	C	C	C	C	C	C	C	C	-	-	-	-	C	C	C	C
BQ790980:189	C	C	C	C	C	C	C	C	C	C	C	C	C	C	C	C	C	C	-	C	C	C	C	M	C	C	M	C	M	C	C	C	C	C	C	C	C	C	C	C	M	C	-	-	-	C	C	C	C
BQ790980:229	M	M	M	M	M	C	M	M	A	M	M	M	M	M	M	M	M	M	M	M	A	M	M	M	M	M	A	A	M	M	M	M	M	M	M	C	A	M	M	M	M	-	A	-	-	M	M	M	M
BQ790980:250	Y	Y	Y	Y	Y	C	Y	Y	Y	-	C	Y	Y	C	Y	Y	Y	Y	Y	Y	C	Y	Y	Y	Y	Y	C	Y	Y	Y	C	C	Y	Y	Y	C	Y	Y	Y	C	Y	-	Y	-	-	Y	Y	Y	Y
BQ790980:262	T	T	T	Y	T	T	-	T	Y	-	T	T	T	T	Y	T	T	T	T	T	T	T	T	T	Y	T	T	T	T	T	T	T	Y	T	T	T	T	T	T	T	T	-	T	-	-	T	T	T	T
BQ790980:286	G	A	G	R	A	G	-	-	A	-	G	R	-	R	A	G	G	R	R	G	A	G	G	G	G	G	A	A	A	A	G	A	-	A	G	G	A	-	R	G	G	-	-	-	-	G	G	A	A
BQ791200:77	K	G	G	K	K	K	K	K	K	K	K	K	K	K	K	K	G	G	G	K	K	K	K	G	G	G	-	K	G	K	G	K	G	G	K	K	K	K	K	K	K	G	G	K	K	G	-	G	G
BQ791200:134	R	R	R	R	R	R	R	R	R	R	R	R	R	R	R	R	R	R	R	R	R	A	R	R	R	R	R	R	R	R	R	R	R	A	R	R	R	R	R	R	R	R	R	R	R	R	R	R	R
BQ791200:143	R	R	R	R	R	R	R	R	R	R	R	R	R	R	R	R	R	R	R	R	R	A	R	R	R	R	R	R	R	R	R	R	R	A	R	R	R	R	R	R	R	R	R	R	R	R	R	R	R
BQ791200:209	A	A	A	A	A	A	A	A	A	A	A	R	A	A	A	A	A	A	A	A	A	A	A	A	A	A	A	A	A	A	A	A	A	A	A	A	A	A	A	A	A	A	A	A	A	A	-	A	A
BQ791200:230	A	A	A	R	R	A	A	R	A	A	A	A	A	A	A	A	A	A	A	A	A	A	A	A	A	A	A	A	A	A	A	A	A	A	R	A	A	A	A	A	A	A	A	A	A	A	G	A	A
BQ791200:269	A	A	A	A	A	A	A	A	A	A	A	A	A	A	A	A	A	A	A	A	A	A	A	A	A	A	A	A	A	A	A	A	A	A	A	A	A	A	A	A	A	A	A	A	A	A	R	A	A
BQ791200:288	Y	C	Y	Y	Y	Y	Y	Y	Y	Y	Y	Y	Y	Y	Y	Y	Y	Y	Y	Y	Y	Y	Y	Y	Y	Y	Y	Y	Y	Y	Y	Y	Y	C	Y	Y	Y	Y	Y	Y	Y	Y	Y	Y	Y	Y	T	Y	Y
BQ791279:262	G	G	G	G	G	G	G	G	-	R	G	G	G	G	G	G	G	G	G	G	G	-	G	G	-	G	G	G	G	G	G	-	-	G	G	G	-	G	G	G	G	G	G	-	-	G	-	-	G
BQ791279:269	A	M	A	A	M	A	A	M	-	A	A	A	A	A	A	A	A	A	A	A	-	-	A	A	-	A	M	A	M	M	A	A	-	M	A	A	-	A	A	-	A	A	A	-	-	A	-	-	A
BQ791279:325	S	G	S	S	G	G	G	G	-	-	S	-	S	G	S	-	S	S	S	S	-	S	S	S	-	S	G	S	G	G	S	-	-	G	S	S	-	S	G	G	S	-	-	-	-	S	S	G	G
BQ791279:416	Y	Y	Y	Y	Y	Y	Y	Y	Y	Y	Y	Y	Y	Y	Y	Y	-	Y	Y	Y	-	Y	Y	-	Y	-	Y	Y	Y	Y	Y	Y	C	Y	-	Y	-	Y	Y	-	-	-	-	-	-	-	-	Y	Y
BQ791294:309	Y	Y	Y	Y	Y	Y	Y	C	Y	Y	Y	Y	Y	Y	Y	Y	Y	Y	-	Y	-	-	Y	Y	-	-	-	C	Y	Y	Y	Y	C	Y	Y	Y	Y	Y	Y	Y	-	Y	-	-	-	-	Y	Y	C
BQ791336:111	Y	C	C	C	C	C	C	C	C	C	Y	C	C	T	C	Y	T	C	Y	T	-	-	C	C	C	C	C	C	C	C	C	Y	C	C	Y	C	T	C	C	Y	C	Y	C	-	-	C	C	C	T
BQ791460:176	G	R	G	R	R	G	G	G	G	G	G	G	G	G	G	-	-	-	-	G	-	G	-	-	-	-	-	G	R	G	G	G	G	G	G	R	G	G	G	G	G	G	-	-	-	-	-	G	G
BQ791460:239	C	C	S	C	C	C	C	C	C	C	S	C	S	S	C	-	-	-	-	C	-	S	S	-	-	-	C	S	C	C	S	S	C	S	S	S	S	S	C	S	-	C	-	-	-	-	-	C	S
BQ791460:257	R	R	A	R	G	R	R	R	R	-	A	R	A	A	R	-	-	-	-	R	-	A	A	-	-	-	R	A	G	R	A	R	R	R	A	R	A	A	R	A	-	R	-	-	-	-	-	R	A
BQ791732:365	C	M	C	-	C	C	C	M	C	C	-	-	C	C	C	C	C	C	-	C	C	C	C	C	C	C	C	C	M	M	C	C	-	C	C	-	-	-	C	C	M	C	C	C	C	-	C	C	C
CA991482:166	-	T	T	T	T	T	T	T	-	T	T	-	-	T	T	T	T	T	T	T	-	T	T	T	T	T	T	T	T	T	T	T	T	T	T	T	T	T	T	T	T	T	T	T	T	T	T	T	T
CA991482:207	S	S	G	S	G	G	G	G	G	S	G	S	G	G	S	G	G	G	G	G	-	G	S	S	G	G	S	S	G	S	G	G	S	G	G	S	G	G	S	G	S	G	G	G	G	G	S	G	S
CA991482:265	S	S	-	S	C	C	C	C	-	S	C	S	-	C	S	C	C	C	-	-	-	S	S	S	C	C	S	S	C	S	C	-	C	C	C	S	C	-	S	C	S	C	C	C	C	-	S	S	C
CA991555:195	C	C	C	-	C	C	C	C	C	C	C	C	C	C	C	C	C	C	C	C	C	Y	-	C	C	C	-	C	C	C	C	C	C	C	C	-	C	-	C	C	C	C	C	C	Y	C	C	C	C
CA991555:210	A	A	A	M	A	M	A	M	A	M	M	A	A	M	A	M	M	M	M	M	A	M	M	M	M	A	-	A	A	A	A	M	M	M	A	M	M	M	A	A	A	M	A	A	C	C	M	M	M
CA991555:222	T	-	T	T	K	T	T	T	T	T	T	T	T	T	K	T	T	T	T	T	T	T	T	T	T	T	T	T	K	K	T	T	T	T	T	T	T	T	K	T	K	T	T	T	T	T	T	T	T
CA991555:237	G	R	G	G	R	G	G	G	G	G	G	G	G	G	R	G	G	G	G	G	G	G	G	G	G	G	G	G	R	R	G	G	G	G	G	G	G	G	R	G	R	G	G	G	G	G	G	G	G
CA991555:252	A	A	A	A	A	A	A	A	A	A	A	A	A	A	A	A	R	A	A	R	A	A	A	A	A	A	A	A	A	A	A	A	A	A	A	A	A	A	A	A	A	A	A	A	A	A	A	A	A
CA991568:179	C	C	C	C	C	C	C	C	-	-	C	-	-	C	C	C	C	-	-	C	C	C	C	-	-	C	-	-	C	C	C	-	C	C	C	C	C	C	C	C	-	C	C	-	-	C	C	C	C
CA991568:233	T	T	T	T	T	T	T	T	-	-	T	T	-	T	T	T	T	T	-	T	T	T	T	-	-	T	-	T	T	T	T	-	T	T	T	T	T	T	T	T	T	T	T	-	-	T	T	T	T
CA991618:28	C	-	C	C	-	-	M	C	C	C	-	C	C	C	-	C	C	C	C	C	C	-	C	C	-	C	-	C	-	-	C	M	C	-	C	C	C	C	-	C	C	C	C	C	C	C	C	C	-
CA991618:94	C	-	Y	Y	-	-	T	C	T	T	-	Y	C	C	-	T	Y	T	Y	C	C	-	Y	T	-	Y	-	Y	-	-	C	T	T	-	C	T	T	T	-	C	C	T	C	C	Y	C	C	T	-
CA991618:106	G	-	G	K	-	-	K	G	T	K	-	G	G	G	-	K	G	T	G	G	G	-	G	G	-	G	-	G	-	-	G	K	G	-	G	K	G	G	-	G	G	K	G	G	G	G	G	T	-
CA991807:39	A	A	A	-	R	A	-	A	G	R	A	A	A	A	A	A	A	A	A	A	A	A	A	A	A	A	-	G	A	A	A	A	A	A	A	A	A	A	A	A	A	A	A	A	A	A	G	A	A
CA991807:43	T	T	T	Y	Y	T	-	T	C	T	T	T	T	T	-	T	T	T	T	T	T	T	T	T	T	T	-	C	T	T	T	T	T	T	T	T	T	T	T	T	T	T	T	T	T	T	C	T	T
CA991807:91	G	G	G	R	G	G	G	G	G	G	G	G	G	G	G	G	G	G	G	G	G	G	G	G	G	G	R	G	G	G	G	G	G	G	G	G	G	G	G	G	G	R	G	G	G	G	G	G	G
CA991807:162	Y	Y	Y	Y	Y	Y	Y	Y	T	Y	Y	Y	Y	C	Y	Y	Y	Y	Y	Y	Y	Y	Y	Y	Y	Y	Y	T	Y	Y	Y	Y	Y	Y	Y	Y	Y	Y	Y	Y	Y	Y	Y	Y	Y	Y	T	Y	Y
CA991807:173	Y	Y	Y	Y	Y	Y	Y	Y	Y	Y	Y	Y	Y	T	Y	Y	Y	Y	Y	Y	Y	Y	Y	Y	Y	Y	Y	Y	Y	Y	Y	Y	Y	Y	Y	Y	Y	Y	Y	Y	Y	Y	Y	Y	Y	Y	Y	Y	Y
CA991807:197	T	T	T	Y	T	T	T	T	T	T	T	T	T	T	T	T	T	T	Y	T	T	T	T	T	T	T	Y	T	T	T	T	T	T	T	T	T	T	T	T	T	T	Y	T	T	T	T	T	T	T
CA991948:77	T	T	T	T	T	T	T	T	-	-	T	T	-	T	T	T	T	T	-	T	T	Y	T	T	T	T	T	T	T	T	T	T	T	T	T	T	T	T	T	T	T	T	T	T	T	T	T	T	T
CA991948:92	C	C	M	M	C	M	-	C	-	-	C	M	-	C	C	C	C	C	-	-	-	-	M	C	C	C	C	C	C	C	C	M	C	C	C	C	C	C	C	C	C	M	C	M	C	C	M	C	C
CA991948:110	-	C	C	C	C	C	-	C	-	-	C	C	-	C	C	C	C	C	-	C	C	Y	C	C	C	C	C	C	C	C	C	C	C	C	C	C	C	C	C	C	C	C	C	C	C	C	C	C	C
CA991948:152	G	A	R	R	A	R	-	R	-	-	R	-	-	R	R	R	-	R	R	R	G	G	R	G	R	A	R	R	R	A	A	G	R	A	R	-	R	-	R	R	A	R	R	R	R	-	R	R	A
CA991948:161	T	T	T	T	T	T	-	-	-	-	T	-	-	T	T	T	-	-	T	T	T	W	W	T	T	T	-	T	T	T	T	-	T	T	T	-	T	-	T	T	T	T	T	T	T	-	T	T	-
CA991948:300	A	M	M	M	C	M	A	M	-	M	M	-	A	M	M	A	A	M	M	A	A	A	M	A	M	A	-	M	M	C	-	M	M	C	A	A	M	A	A	A	-	C	A	M	M	A	C	M	A
CA991948:323	T	Y	Y	Y	-	Y	Y	T	-	T	T	Y	Y	Y	Y	Y	Y	Y	Y	Y	T	T	Y	T	Y	C	Y	-	Y	C	C	Y	T	-	Y	C	Y	Y	Y	Y	C	Y	Y	Y	T	Y	Y	-	C
CA991948:374	G	G	K	K	G	K	K	K	-	K	G	K	K	G	G	G	G	K	K	G	G	G	K	K	K	G	K	K	G	G	G	K	K	G	G	G	G	G	G	G	G	K	K	K	G	G	K	K	G
CA991948:410	G	G	K	K	G	K	K	K	K	-	G	K	K	G	G	G	G	K	K	G	G	K	K	K	K	G	K	K	G	G	G	K	K	G	G	G	G	G	G	G	G	K	K	K	G	G	K	K	G
CA991948:415	C	C	C	C	C	C	C	C	-	-	C	C	C	C	C	C	C	C	C	C	C	C	C	C	C	C	C	C	S	C	C	C	C	C	C	C	C	C	C	C	C	C	C	C	C	C	C	C	C
CB686157:210	-	A	-	A	-	A	A	A	A	-	A	A	A	A	A	A	A	A	R	A	-	A	A	A	A	A	A	R	A	A	A	A	A	A	A	A	A	-	A	A	A	-	A	A	A	A	A	A	A
CB686157:249	-	A	A	A	A	A	A	-	A	-	A	A	A	A	A	A	A	A	A	A	-	A	A	A	A	A	A	A	A	A	A	A	A	A	A	A	A	-	A	A	A	-	A	A	A	A	A	A	A
CB686157:252	-	T	T	T	T	T	T	-	T	-	T	T	T	T	T	T	T	T	Y	T	-	T	T	T	T	T	T	Y	T	T	T	T	T	T	T	T	Y	-	T	T	T	-	T	T	T	T	T	T	T
CB686228:542	G	G	G	G	G	G	-	G	G	-	G	-	G	-	G	G	G	G	G	G	G	-	-	G	G	G	G	G	G	G	G	-	G	G	G	G	G	G	G	G	G	G	G	G	G	-	G	-	G
CB686228:548	T	T	T	T	T	T	-	T	T	-	T	-	T	-	T	T	T	T	T	T	T	-	T	T	T	T	T	T	T	T	T	-	T	T	T	T	T	K	T	T	T	T	T	T	T	-	T	-	T
CB686302:626	-	-	W	-	A	-	W	W	W	W	A	-	-	-	W	A	A	A	A	W	W	W	W	W	W	W	A	W	W	W	W	A	A	-	A	A	-	W	W	W	A	-	W	A	W	-	-	W	A
CB686384:699	G	G	G	G	G	G	-	-	G	G	G	-	-	G	G	G	G	G	G	G	G	G	G	G	G	G	G	G	-	G	G	-	G	G	G	G	-	G	G	G	G	G	G	G	G	-	G	G	G
CB686384:723	A	A	A	A	A	A	A	A	A	A	A	-	A	A	A	A	A	A	A	A	A	A	A	A	A	A	A	A	A	A	A	A	A	A	A	R	-	A	A	A	A	A	A	A	A	-	A	A	A
CB686384:738	R	R	R	R	R	R	R	R	R	R	R	R	-	R	R	R	R	R	R	R	R	G	R	R	R	R	R	R	R	R	R	R	-	R	R	R	-	R	R	R	R	R	R	R	R	-	R	R	R
CD811869:195	T	T	T	Y	T	Y	T	Y	Y	T	T	Y	T	T	T	T	T	T	T	T	T	T	T	T	T	T	Y	T	T	T	T	T	C	T	T	T	T	T	T	T	T	T	T	T	T	T	Y	T	T
CD811869:219	T	T	T	Y	T	-	T	-	Y	T	T	Y	T	T	T	T	T	T	T	T	T	T	T	T	T	T	Y	T	T	T	T	T	-	T	T	T	T	T	T	T	T	T	T	T	T	T	Y	T	T
CD812107:79	Y	T	T	-	T	T	T	T	T	T	T	T	-	T	T	T	T	T	T	T	T	T	T	T	T	T	T	T	T	T	T	T	T	T	T	T	T	T	T	T	T	T	T	T	T	T	T	T	T
CD812107:98	G	G	G	S	G	G	G	G	G	G	G	G	-	G	G	G	G	G	G	G	G	C	G	G	G	G	G	G	G	G	G	G	G	G	G	G	G	G	G	G	G	G	G	G	G	G	G	G	G
CD812107:239	G	G	G	G	G	G	G	G	G	G	G	G	G	G	G	G	G	G	G	G	G	A	G	G	G	G	G	G	G	G	G	G	G	G	G	G	G	G	G	G	G	G	G	G	G	G	G	G	G
CD812107:260	G	G	G	K	G	G	G	G	G	G	G	G	G	G	G	G	G	G	G	G	G	T	G	G	G	G	G	G	G	G	G	G	G	G	G	G	G	G	G	G	G	G	G	G	G	G	G	G	G
CD812122:34	-	T	T	T	T	T	T	T	W	W	T	W	-	W	T	T	W	-	T	T	-	-	T	T	T	T	T	-	T	T	-	T	-	T	T	T	W	-	-	T	T	-	-	-	-	T	T	-	T
CD812122:53	G	G	G	G	G	G	G	G	G	G	G	G	G	G	G	G	G	G	G	G	G	G	G	G	G	G	G	G	G	G	G	G	-	G	G	G	G	G	G	G	G	G	G	-	G	G	G	G	G
CD812122:71	C	C	C	C	C	C	C	C	C	C	C	C	C	C	C	C	C	C	C	C	C	C	C	C	C	C	C	C	C	C	C	M	C	C	C	C	C	C	C	C	C	C	C	C	C	C	C	C	C
CD812122:104	C	C	C	C	C	C	C	C	C	C	C	C	C	C	C	C	C	C	C	C	C	C	C	C	C	C	C	S	C	C	C	C	C	C	C	C	C	C	C	C	C	C	C	C	C	C	C	C	C
CD812122:152	K	K	K	K	K	K	K	K	K	K	K	-	K	K	K	K	K	K	K	K	K	K	K	K	K	K	K	K	K	K	K	T	K	K	K	K	K	K	K	K	K	K	K	K	K	K	K	K	K
CD812122:284	Y	Y	Y	Y	Y	Y	T	Y	T	Y	Y	Y	Y	Y	Y	Y	Y	Y	Y	Y	Y	T	Y	Y	Y	Y	Y	Y	Y	Y	Y	Y	Y	Y	T	Y	Y	Y	Y	Y	T	Y	Y	Y	Y	Y	Y	Y	Y
CD812122:289	R	R	R	R	G	R	G	G	G	G	R	G	G	R	G	G	G	R	G	G	R	G	G	G	G	R	G	R	R	R	G	R	R	G	G	G	R	G	R	R	G	R	R	G	G	G	R	R	G
CD812122:302	G	G	G	G	G	G	G	G	G	G	G	G	G	G	G	G	G	G	G	R	G	G	G	G	G	G	G	G	G	G	G	G	G	G	G	G	G	G	G	G	G	G	G	G	G	G	G	G	G
CD812122:316	T	T	T	T	T	T	T	T	T	T	T	T	T	T	T	T	T	T	T	T	T	T	K	T	T	T	T	-	T	T	T	T	T	T	T	T	T	T	T	T	T	T	T	T	T	T	T	T	T
CD812122:360	T	Y	T	Y	C	T	T	C	T	C	T	Y	T	T	C	T	T	C	Y	T	T	T	T	C	T	T	Y	-	C	C	-	T	-	T	T	T	T	T	-	T	T	T	T	C	C	-	C	C	C
CD812277:78	C	C	C	Y	C	-	C	C	C	C	C	C	C	C	C	C	C	C	C	C	-	C	C	C	-	C	C	C	C	C	C	-	C	C	C	C	C	C	C	C	C	C	C	C	-	C	C	C	C
CD812277:134	T	T	T	T	T	T	T	T	T	T	T	T	T	T	T	T	T	T	T	T	-	T	T	T	T	T	T	T	T	T	T	-	T	T	T	T	T	T	T	T	T	K	T	T	T	T	T	T	T
CD812277:299	-	Y	T	Y	T	-	Y	T	-	Y	T	T	Y	-	T	Y	Y	T	Y	Y	T	T	Y	Y	T	T	T	Y	Y	T	T	Y	C	T	T	T	T	-	T	Y	T	T	Y	Y	T	Y	T	Y	T
CD812277:338	A	R	A	-	A	A	-	A	R	R	R	-	A	R	A	R	R	R	R	R	G	A	A	R	R	A	R	R	R	R	G	A	A	G	G	R	A	-	R	R	A	R	A	R	A	A	R	R	R
CD812277:398	C	Y	C	C	C	C	-	C	C	C	C	C	C	C	C	C	C	C	C	C	C	C	C	C	C	C	C	C	C	C	C	C	C	C	C	C	C	C	C	C	C	C	C	C	C	C	C	C	C
CD812277:415	A	R	A	R	A	A	R	A	R	R	R	R	A	G	R	R	R	A	R	R	G	A	A	R	R	A	R	R	R	R	R	A	A	G	G	R	A	A	R	R	A	R	A	R	A	A	G	R	R
CD812277:427	C	C	C	C	C	C	C	C	C	C	C	C	C	Y	C	C	C	C	C	C	C	C	C	C	C	C	C	C	C	C	C	C	C	C	C	C	C	C	C	C	C	C	C	C	C	C	C	C	C
CD812277:448	G	G	G	G	G	G	G	G	G	G	G	G	G	G	G	G	G	G	G	G	G	G	G	G	G	G	G	G	G	G	G	G	G	G	G	G	G	G	G	G	G	G	G	G	G	G	G	G	G
CD812277:452	C	C	C	C	C	C	C	C	C	C	C	C	C	C	C	C	C	C	C	C	C	C	C	C	C	C	C	C	C	C	C	C	C	C	C	C	C	C	C	C	C	C	C	C	C	C	C	C	C
CD812277:473	G	G	R	G	A	G	G	R	G	G	G	G	G	G	-	R	R	G	R	G	G	G	A	G	R	G	-	G	R	R	G	-	G	G	G	G	R	R	G	G	G	G	G	G	G	R	G	R	R
CD812594:180	R	G	R	-	G	-	G	-	G	G	G	G	-	-	R	R	R	G	R	R	R	G	R	G	G	R	G	R	R	G	G	R	-	G	R	R	R	R	G	R	G	G	G	R	G	-	R	G	G
CD812798:45	Y	C	C	-	C	Y	Y	C	C	Y	Y	Y	C	C	C	-	Y	Y	Y	C	Y	C	C	C	Y	C	C	C	C	C	C	Y	C	C	C	C	C	C	T	C	C	Y	C	C	Y	C	Y	C	C
CD812798:47	A	R	R	R	R	R	A	R	R	A	A	R	R	R	R	-	R	R	R	R	A	R	R	R	A	R	R	R	R	R	R	A	R	R	R	R	R	R	A	R	R	R	R	R	A	R	A	R	R
CD812798:66	Y	T	T	T	T	T	T	T	T	Y	Y	T	T	T	T	T	T	T	Y	T	Y	T	T	T	T	T	T	T	T	T	T	Y	T	T	T	T	T	T	Y	T	T	T	T	T	Y	T	Y	T	T
CD812798:71	C	C	C	C	C	S	C	C	C	C	C	C	C	C	C	C	S	S	S	C	C	C	C	C	S	C	C	C	C	C	C	C	C	C	C	C	C	C	S	C	C	S	C	C	C	C	C	C	C
CD812798:78	T	Y	Y	Y	Y	Y	T	Y	Y	T	T	Y	Y	Y	Y	T	Y	Y	Y	Y	T	Y	Y	Y	T	Y	Y	Y	Y	Y	Y	T	Y	Y	Y	Y	Y	Y	T	Y	Y	Y	Y	Y	T	Y	T	Y	Y
CD812798:105	R	R	R	-	-	R	R	R	R	R	R	R	G	-	-	-	G	R	S	G	R	R	G	R	R	R	G	R	R	R	R	R	R	R	G	R	G	R	R	R	R	R	R	R	R	-	R	R	G
CD812798:126	K	K	K	-	K	G	K	K	K	K	K	K	K	K	K	K	G	K	-	T	K	K	K	K	K	K	K	K	K	K	K	-	K	K	K	K	K	K	G	K	K	G	K	K	K	K	K	K	K
CD813053:162	A	R	G	G	G	A	A	G	G	G	A	R	A	G	G	R	A	G	R	G	A	G	A	A	G	A	A	G	G	G	G	R	G	G	A	A	G	A	A	A	G	A	G	A	A	A	A	G	G
CD813400:409	-	C	C	C	C	C	C	-	C	C	-	C	C	-	C	C	C	C	C	C	-	C	C	-	C	C	C	A	M	C	-	C	-	C	C	C	C	C	C	C	C	C	C	C	-	C	-	-	M
CD813400:471	-	T	T	T	T	T	W	T	T	T	-	W	-	-	T	T	T	T	W	T	-	T	T	-	T	T	T	T	W	T	-	T	-	T	T	T	T	W	T	T	T	W	T	T	-	W	-	-	T
CD813609:105	Y	Y	Y	Y	Y	C	Y	Y	Y	Y	C	Y	Y	Y	Y	Y	Y	C	Y	Y	Y	Y	Y	Y	-	Y	T	C	Y	Y	C	Y	C	Y	Y	Y	Y	Y	Y	Y	Y	Y	Y	Y	-	Y	Y	Y	Y
CD813609:146	A	A	A	A	A	A	A	A	A	A	A	A	A	A	A	A	A	A	-	A	A	A	A	A	-	A	A	A	A	A	A	R	A	-	A	A	A	A	A	A	A	A	A	-	-	-	A	A	A
CD813609:153	C	C	C	M	C	M	C	C	C	C	M	C	C	C	C	C	C	M	M	C	C	C	C	C	-	C	C	M	C	C	M	C	M	-	C	C	C	C	C	C	-	C	C	C	-	-	C	C	C
CD813609:180	M	M	M	M	M	C	M	M	M	M	C	M	M	M	M	M	M	C	-	M	M	M	M	M	-	M	M	C	M	M	C	M	C	M	M	M	M	M	M	M	M	M	M	-	-	-	M	M	M
CD813609:229	G	G	G	-	G	-	S	G	G	G	G	G	G	G	G	G	G	G	-	G	G	G	G	G	G	G	G	S	G	G	G	G	G	G	G	G	G	G	G	S	-	G	-	S	-	-	G	G	G
CD813886:90	A	R	A	R	A	A	A	R	R	R	R	R	A	A	R	R	A	R	R	A	A	R	R	A	-	A	R	R	A	A	R	R	R	A	A	A	R	R	A	A	A	A	R	-	-	-	A	R	R
CD813886:99	R	R	R	A	R	R	R	A	A	A	A	A	R	R	A	A	R	A	A	R	R	A	A	-	-	R	R	A	R	R	A	A	A	R	R	R	A	A	R	R	R	R	A	-	-	A	R	A	A
CD813886:108	Y	Y	Y	Y	Y	Y	Y	C	Y	Y	Y	Y	Y	Y	Y	C	Y	Y	Y	Y	Y	Y	Y	-	-	Y	Y	Y	Y	C	Y	Y	Y	C	Y	Y	C	Y	Y	C	Y	Y	Y	-	-	Y	Y	Y	Y
CD813886:111	G	G	G	G	G	G	G	G	G	G	G	G	G	G	G	G	G	G	G	G	G	G	G	-	-	G	G	K	G	G	G	G	G	G	G	G	G	G	G	G	G	G	G	-	-	G	G	G	G
CD813886:141	W	A	A	W	W	W	W	A	W	W	W	W	W	W	W	A	W	W	W	W	A	A	W	D	W	A	W	A	W	A	W	W	A	A	A	W	A	W	W	A	W	W	W	-	-	W	A	W	W
CD813886:189	T	T	T	Y	T	T	T	Y	Y	Y	Y	Y	T	Y	Y	Y	T	Y	Y	T	-	Y	Y	T	Y	T	Y	T	T	T	Y	Y	Y	T	T	T	Y	Y	T	T	T	T	Y	-	-	Y	T	Y	Y
CD813886:204	A	A	A	A	A	A	A	A	A	A	A	A	A	A	A	A	A	A	A	A	A	-	A	-	A	A	A	R	A	A	A	A	A	A	A	A	A	A	A	A	A	A	A	-	-	A	A	A	A
CD813886:219	T	T	T	T	T	T	T	T	T	T	T	T	T	T	T	T	T	T	T	T	T	-	T	-	T	T	T	W	T	T	T	T	T	T	T	T	T	T	T	T	T	T	-	-	-	T	T	T	T
CD813886:231	T	T	T	W	T	T	T	T	W	W	W	W	T	T	W	W	T	W	W	T	T	W	W	-	-	T	W	T	T	T	W	W	W	T	T	T	W	W	T	T	T	T	-	-	-	W	T	W	W
CD813886:243	A	A	A	A	A	A	A	A	A	A	A	A	A	A	A	A	A	A	A	A	A	-	A	-	-	A	A	R	A	A	A	A	A	A	A	A	A	A	A	A	A	A	-	-	-	-	A	A	A
CD813886:264	R	R	R	R	R	R	R	R	R	R	R	R	R	G	R	R	R	R	R	R	R	R	R	-	-	R	R	R	R	R	R	R	R	R	R	R	R	R	R	R	R	R	-	-	-	-	R	R	R
CD813886:282	R	A	A	R	A	R	R	A	R	A	R	R	A	R	A	R	R	A	A	R	A	A	A	-	-	A	R	R	R	A	A	R	A	A	A	A	A	R	R	A	A	A	-	-	-	A	R	A	A
CD813886:324	T	T	T	T	T	T	T	T	T	T	T	T	T	Y	T	T	T	T	T	T	T	T	T	T	T	T	T	T	T	T	T	T	T	T	T	T	T	T	T	T	T	T	T	-	-	T	T	T	T
CD813886:340	G	G	G	G	G	G	G	G	G	G	G	G	G	R	G	G	R	G	G	G	G	G	R	-	G	G	G	G	G	G	G	G	G	G	G	G	G	G	G	G	G	G	G	-	-	G	R	G	G
CD813886:350	Y	C	C	C	C	Y	C	C	Y	C	C	Y	C	C	C	Y	C	C	C	C	C	C	C	-	C	C	C	Y	C	C	C	Y	C	C	C	C	Y	C	C	C	-	C	C	-	-	C	C	C	C
CD813886:357	C	C	C	C	C	Y	C	C	Y	C	C	Y	C	S	C	Y	C	Y	C	C	C	C	C	-	C	C	C	C	C	C	C	C	C	C	C	C	C	C	C	C	-	C	C	-	-	C	C	Y	C
CD813886:396	Y	Y	Y	T	Y	Y	Y	T	T	T	T	-	Y	Y	T	T	Y	-	-	Y	-	T	T	-	T	Y	Y	T	Y	Y	T	T	T	Y	Y	Y	T	T	Y	Y	Y	Y	T	-	-	-	Y	T	T
CD814659:121	S	S	S	G	G	S	S	G	G	G	G	G	G	G	G	G	G	G	S	G	G	S	S	G	G	G	G	S	G	G	S	G	G	G	G	G	G	G	S	G	G	G	G	G	-	S	S	G	G
CD814659:175	A	A	A	A	A	A	A	A	A	A	A	A	A	A	A	A	A	A	A	A	A	A	A	A	A	A	R	A	A	A	A	A	A	A	A	A	A	A	A	A	A	A	A	A	A	A	A	R	A
CD814659:191	A	A	A	A	A	-	-	A	A	A	A	-	A	A	A	A	A	A	-	A	A	A	A	A	A	A	A	A	A	A	A	A	M	A	A	A	A	A	A	A	A	A	A	A	A	-	A	-	-
CD814659:259	W	W	W	W	W	-	W	W	A	A	A	-	A	W	W	W	W	W	-	-	-	-	W	W	W	W	W	W	W	W	W	-	W	W	W	W	W	W	W	W	W	W	W	W	-	-	W	A	W
CD814659:295	T	K	T	T	T	T	T	T	T	T	T	-	K	T	K	T	T	K	-	-	-	T	T	T	K	T	T	T	K	K	T	T	T	K	T	K	T	T	K	T	T	T	T	T	T	T	T	K	T
CD814659:312	A	A	A	A	A	A	A	A	A	A	A	A	A	A	A	A	A	A	-	A	A	A	A	A	A	A	R	A	A	A	A	A	A	A	A	A	A	A	A	A	A	A	A	A	A	A	A	R	A
CD814659:337	K	K	K	T	K	K	K	K	K	K	K	-	K	-	K	K	K	K	-	T	K	K	K	K	K	K	T	K	K	K	K	K	K	K	K	K	K	K	K	T	K	K	K	K	K	K	K	T	K
CD814659:349	G	R	G	R	R	R	G	R	R	G	R	R	A	-	-	R	R	A	-	G	G	A	G	R	A	R	G	G	A	A	R	R	R	A	R	A	R	G	A	G	R	R	R	R	-	R	R	A	G
CD814659:403	A	W	W	W	W	A	A	W	A	A	W	A	-	-	A	A	A	A	-	-	-	A	A	W	W	A	A	W	W	W	W	W	W	W	W	A	A	-	-	A	A	A	A	W	A	W	W	A	A
CD814659:407	T	W	W	W	W	T	T	W	W	W	W	T	-	-	A	W	W	A	-	-	-	A	W	W	A	W	W	W	A	A	W	W	W	A	W	A	T	W	A	W	W	T	T	W	W	W	W	A	W
CD814659:437	G	G	G	G	G	G	G	G	G	G	G	G	G	S	G	G	G	G	-	-	G	G	G	G	G	G	G	G	G	G	G	G	G	G	G	G	G	G	G	G	G	G	G	G	G	G	G	G	G
CD814659:458	T	T	T	T	T	T	T	T	T	T	T	T	T	Y	T	T	T	T	T	-	-	T	T	T	T	T	T	T	T	T	T	T	T	T	T	T	T	T	T	T	T	T	T	T	-	T	T	T	T
CD814659:520	R	R	R	A	R	R	-	R	R	A	A	-	-	A	R	A	A	R	R	A	A	R	R	R	R	A	R	R	R	R	R	A	A	R	A	R	A	A	-	A	A	A	A	A	R	R	R	R	R
CD814659:528	G	R	G	R	G	G	-	-	G	G	G	G	-	G	R	G	G	R	G	G	G	G	G	G	R	G	G	G	R	R	G	G	G	-	G	R	G	G	-	G	G	G	G	G	G	G	-	-	G
CD814659:533	A	A	A	R	A	A	-	-	A	R	R	-	-	R	A	R	R	A	R	R	R	A	A	A	A	R	A	A	A	A	A	R	R	-	R	A	R	R	-	R	R	R	R	R	A	A	-	-	A
CD814818:115	A	A	A	A	-	A	A	G	A	A	A	A	A	-	A	A	A	A	A	A	A	A	A	A	-	-	-	A	A	-	A	A	A	A	A	A	A	A	A	A	A	A	A	A	-	A	A	A	A
CD815253:142	C	C	C	C	Y	-	-	C	Y	C	-	-	-	C	Y	C	C	C	C	C	C	C	C	C	C	C	Y	C	Y	Y	C	-	Y	Y	C	C	C	C	C	C	Y	C	C	C	C	C	C	C	C
CD815253:158	G	A	A	G	R	G	-	G	A	G	G	G	-	A	A	G	G	R	R	G	A	G	A	G	A	A	R	G	R	A	G	-	R	A	A	G	G	G	R	A	R	A	G	A	G	A	G	R	A
CD815253:188	G	R	G	G	R	G	-	G	R	G	G	G	-	G	R	G	G	R	R	G	G	G	G	G	G	G	G	G	R	R	G	G	R	R	G	G	G	G	G	G	R	G	G	G	G	G	G	R	G
CD815253:211	G	C	C	G	S	G	-	G	C	G	G	G	C	C	C	G	G	S	S	G	C	G	C	G	C	C	G	G	S	C	G	C	S	C	C	G	G	G	S	C	S	C	G	C	S	C	G	S	C
CD815253:220	T	Y	T	T	Y	T	-	T	T	T	T	T	T	T	Y	T	T	Y	Y	T	T	T	T	T	T	T	T	T	Y	Y	T	T	Y	Y	T	T	T	T	T	T	Y	T	T	T	T	T	T	Y	T
CD815253:522	A	M	A	M	M	A	-	A	M	M	A	M	A	A	M	A	A	M	M	A	A	M	A	A	A	A	A	M	M	M	M	A	M	M	A	A	A	A	A	A	M	A	A	A	M	A	M	M	A
CD815952:188	T	-	C	-	-	C	T	C	-	-	C	-	C	-	C	C	C	C	C	C	C	T	C	C	C	C	C	-	C	C	T	C	C	-	C	-	C	C	C	C	C	C	C	C	C	C	-	C	-
CD816610:33	Y	-	Y	Y	-	Y	Y	Y	Y	C	Y	Y	Y	-	Y	Y	Y	Y	-	Y	Y	Y	Y	Y	Y	Y	Y	Y	Y	-	Y	Y	Y	Y	Y	Y	Y	Y	Y	Y	Y	Y	Y	Y	Y	Y	Y	Y	Y
CD816610:36	R	R	R	R	-	R	R	R	R	G	R	R	R	-	R	R	R	R	R	R	R	R	R	R	R	R	R	R	R	R	R	R	R	R	R	R	R	R	R	R	R	R	R	R	R	R	G	R	R
CD816610:84	A	M	A	A	M	A	A	A	A	M	A	M	A	A	M	A	A	A	A	A	A	A	A	A	M	A	A	A	A	A	A	A	A	M	A	M	A	A	M	A	M	A	A	A	A	A	M	A	A
CD816610:150	Y	Y	Y	Y	Y	Y	Y	T	Y	C	Y	Y	Y	Y	T	Y	Y	Y	Y	Y	-	Y	Y	T	T	Y	T	Y	T	T	Y	Y	Y	T	Y	T	Y	Y	T	Y	T	Y	Y	Y	T	Y	Y	T	T
CD816744:258	A	R	A	R	R	R	A	R	R	R	R	R	A	A	R	-	R	R	R	A	R	A	A	A	R	A	-	R	R	R	A	A	A	R	A	R	A	R	A	A	R	R	-	-	-	-	R	R	R
CD816744:285	G	G	G	G	G	G	G	G	G	G	G	G	-	G	G	-	G	G	G	G	G	R	G	G	G	G	-	G	G	G	G	G	G	G	G	G	G	G	-	G	G	G	-	-	-	-	G	G	G
CD817765:430	T	W	T	T	T	T	-	T	W	T	T	T	-	T	A	T	T	T	T	T	T	-	T	T	T	T	-	-	T	T	T	-	T	-	T	T	T	T	T	T	T	T	T	T	T	-	T	T	T
CD817765:442	T	T	W	W	W	-	-	W	W	W	W	W	-	A	T	-	T	W	T	W	W	-	T	-	W	W	-	-	W	W	T	-	T	-	W	T	T	W	T	W	W	A	W	W	W	W	W	T	T
CD817765:460	T	W	T	-	T	-	T	T	T	T	T	Y	T	T	T	T	T	T	-	T	T	T	T	T	T	T	T	T	T	T	T	-	T	W	T	T	T	T	W	T	T	T	T	T	T	T	T	T	T
CD817765:508	T	K	K	-	K	-	-	K	-	-	K	-	G	G	G	T	T	K	-	K	T	T	T	T	K	K	G	G	K	K	T	K	K	K	G	-	K	T	T	G	K	G	K	K	-	T	K	K	K
CD818123:89	M	M	M	M	-	M	-	M	-	M	M	-	-	M	M	-	M	M	M	M	M	A	M	M	M	M	-	M	M	M	M	M	M	M	M	M	M	M	M	M	M	M	M	M	M	M	M	M	M
CD818891:322	-	R	R	-	R	R	-	R	-	R	-	-	R	R	R	G	G	G	G	G	G	-	R	G	R	R	G	R	R	R	G	R	G	R	R	G	R	-	-	R	R	R	R	G	G	R	G	G	-
CD818904:257	R	R	A	A	A	A	A	A	A	A	A	A	A	A	A	R	R	A	R	R	R	A	R	R	A	A	A	A	A	A	A	A	A	A	A	R	A	R	R	A	A	A	A	R	R	R	-	A	A
CD818904:259	C	Y	C	C	C	C	C	C	C	C	C	C	C	C	C	C	C	C	C	C	C	C	C	C	C	C	C	C	C	C	C	C	C	Y	C	C	-	C	C	C	C	C	C	C	C	C	-	C	C
CD818904:302	T	T	T	Y	T	T	T	T	T	T	T	T	-	T	T	T	T	T	Y	T	T	T	T	T	T	T	T	Y	T	T	T	T	T	T	-	T	-	T	T	T	T	T	T	T	T	T	-	T	T
CD818904:344	R	R	R	G	G	R	R	G	R	R	R	R	-	R	R	G	R	R	G	G	R	R	R	R	R	R	G	G	G	G	G	-	R	R	-	R	-	G	R	R	R	R	-	R	G	G	-	-	G
CD818956:311	W	-	A	W	W	W	W	-	W	W	W	W	W	T	-	W	W	W	-	W	W	-	W	W	W	A	W	W	W	W	-	W	T	-	W	A	A	W	W	W	W	W	W	W	-	W	-	W	A
CD819066:148	Y	C	C	C	C	C	C	C	C	-	Y	-	C	-	C	Y	C	C	C	C	C	C	C	C	C	C	Y	C	C	C	C	C	C	C	C	C	C	C	C	C	C	C	C	C	C	C	C	-	C
CD819066:166	R	G	G	G	R	G	R	G	G	-	R	-	R	-	G	G	G	G	G	G	G	G	G	G	G	G	-	G	G	G	G	G	G	R	G	G	G	G	G	G	G	G	G	G	G	G	G	-	G
CD819066:217	G	G	G	-	G	G	G	G	G	-	R	-	G	-	-	G	G	G	G	G	G	G	G	G	G	G	-	G	G	G	G	G	G	G	G	G	G	G	G	G	G	G	G	G	G	G	G	-	G
CD819103:117	Y	C	-	C	Y	-	Y	-	C	-	Y	Y	-	-	Y	Y	Y	Y	-	-	Y	C	Y	Y	C	Y	-	C	Y	Y	Y	Y	Y	Y	Y	-	Y	Y	C	Y	Y	Y	Y	Y	Y	Y	Y	Y	C
CD819103:289	R	R	-	R	R	-	R	R	R	-	R	R	R	R	R	-	R	R	-	-	R	R	R	R	R	R	R	A	R	R	R	-	-	R	R	-	R	R	R	R	R	R	R	R	R	R	R	R	R
CD819846:116	-	A	A	-	-	-	A	A	A	R	A	-	A	A	-	-	A	A	R	A	A	R	A	A	A	A	A	A	A	A	A	A	A	A	A	A	-	A	A	A	A	A	A	A	A	A	A	R	A
CD819846:133	-	C	C	C	C	-	C	C	C	C	C	-	-	C	-	C	C	C	C	C	C	S	C	C	C	C	C	C	C	C	C	C	C	C	C	C	-	C	C	C	C	C	C	C	C	C	C	C	C
CD819846:331	M	M	M	A	A	-	M	A	M	M	M	-	M	M	M	M	A	A	M	M	M	A	M	A	A	M	A	A	A	A	A	M	A	A	M	A	M	M	M	M	A	A	M	M	M	-	M	A	M
CD819846:350	A	A	A	A	A	A	A	A	A	A	A	-	A	A	A	A	A	A	A	A	A	R	A	A	A	A	A	A	A	A	A	A	A	A	A	A	A	A	A	A	A	A	A	A	A	A	A	A	A
CD819846:363	G	G	G	G	G	G	G	G	G	G	G	-	G	G	G	G	G	G	G	G	G	G	G	G	G	G	G	G	G	G	G	G	G	G	G	G	G	G	G	G	G	G	G	G	G	G	G	G	G
CD819846:386	G	G	G	G	G	G	G	G	G	G	G	G	G	G	G	G	G	G	G	G	G	R	G	G	G	G	G	G	G	G	G	G	G	G	G	G	G	G	G	G	G	G	G	G	G	G	G	G	G
CD819846:443	A	A	A	W	W	A	A	-	A	A	A	A	A	A	A	A	W	W	W	A	A	W	A	W	W	A	A	A	W	A	A	A	A	W	A	W	A	A	A	A	W	W	A	A	A	A	A	W	A
CD819846:466	G	G	G	-	G	G	G	-	G	R	G	-	G	G	G	G	-	G	G	G	G	-	G	G	G	G	G	G	-	G	G	-	G	G	G	G	G	G	G	G	G	G	G	G	G	G	G	-	G
CD819898:208	Y	Y	C	Y	C	-	C	-	C	C	C	-	C	-	C	C	C	C	-	C	Y	Y	C	C	C	C	C	C	C	C	C	Y	C	C	Y	C	C	C	C	Y	C	C	C	C	Y	C	C	C	Y
CD819898:234	C	C	C	C	C	-	C	C	M	M	C	C	C	-	C	C	C	C	C	C	C	C	C	C	C	C	C	M	C	C	M	C	-	C	C	-	C	C	C	C	C	C	C	C	C	C	C	C	C
CD820114:51	A	A	A	R	A	A	A	A	R	R	A	R	A	A	A	-	A	R	-	-	-	A	-	-	-	-	A	A	A	-	-	A	A	A	A	A	A	A	A	A	-	A	-	-	-	-	-	R	A
CD820114:108	A	A	A	A	A	A	A	A	A	A	A	A	A	A	A	A	A	A	-	A	-	A	A	-	-	-	A	A	A	A	A	R	A	A	A	A	A	A	A	A	-	A	-	-	-	-	A	A	A
CD820114:135	C	C	C	C	C	C	C	C	Y	Y	C	Y	C	C	C	C	C	Y	Y	C	-	C	C	C	C	C	C	C	C	C	C	Y	C	C	C	C	C	C	C	C	C	C	-	-	-	C	-	Y	C
CD820114:137	T	T	T	T	T	T	T	T	T	T	T	T	T	T	T	T	T	T	T	T	-	T	T	T	T	T	T	T	T	T	T	T	T	T	T	T	T	T	T	T	T	T	-	-	-	T	-	T	T
CD820114:221	T	T	T	T	T	T	T	T	T	T	T	-	W	T	T	T	-	T	W	T	-	T	T	-	-	-	T	T	T	T	T	K	T	T	T	T	T	T	T	T	T	T	-	-	-	-	T	-	K
CD820114:225	T	T	T	Y	T	T	T	T	Y	Y	T	Y	T	T	T	T	-	Y	T	T	-	T	T	-	-	-	T	T	T	T	T	-	T	T	T	T	T	T	T	T	T	T	-	-	-	-	T	-	T
CD820114:252	Y	Y	Y	Y	Y	Y	Y	-	Y	Y	Y	Y	Y	Y	Y	Y	-	-	Y	Y	-	-	Y	-	-	-	Y	Y	Y	Y	C	-	C	Y	Y	Y	Y	Y	Y	Y	Y	Y	-	-	-	-	-	-	Y
CD820114:283	C	C	C	C	C	C	C	-	C	C	C	C	C	C	C	C	C	C	-	C	C	-	C	-	-	C	C	C	C	C	C	C	C	C	C	C	C	C	-	C	C	C	-	-	-	C	C	C	C
CD820114:319	G	G	G	G	G	G	G	-	G	G	G	G	G	G	G	G	G	G	-	G	G	-	G	G	-	G	G	G	G	G	G	G	G	G	G	G	G	G	-	G	G	G	-	-	-	G	G	G	G
CD820114:321	T	T	T	Y	T	T	T	-	Y	Y	T	Y	T	T	T	T	T	Y	-	T	T	-	T	T	-	T	T	T	T	T	T	T	T	T	T	T	T	T	-	T	T	T	-	-	-	T	T	Y	T
CD820142:255	A	A	A	A	A	A	A	A	A	-	A	A	A	A	A	A	A	A	A	A	A	A	A	A	A	A	A	A	A	A	A	R	A	A	A	A	A	A	A	A	A	A	A	A	A	-	A	A	A
CD820142:303	G	G	G	G	G	G	G	G	G	G	G	G	G	-	G	G	G	G	G	G	G	G	G	G	G	G	G	G	G	G	G	R	G	G	G	G	-	G	G	G	G	G	G	G	G	-	G	G	G
CD820142:312	-	-	T	-	T	T	T	T	Y	T	T	-	-	-	-	T	T	T	T	Y	T	T	T	Y	T	T	-	T	T	T	T	T	T	T	T	T	-	T	T	T	T	T	Y	T	T	-	T	T	T
CD820671:583	G	-	G	G	-	G	R	G	G	G	R	G	G	G	-	G	G	-	G	G	G	-	G	G	-	G	G	G	G	-	G	G	G	G	G	G	G	G	G	G	G	G	G	G	G	G	G	R	G
CD820683:62	R	R	R	R	R	R	R	R	R	R	R	R	R	A	R	R	R	R	R	R	R	R	R	R	R	R	R	R	R	R	R	R	R	R	R	R	R	R	R	R	R	R	R	R	R	R	R	R	R
CD820683:176	R	R	R	R	R	R	R	R	R	G	R	R	R	A	R	R	R	R	R	R	R	R	R	R	R	R	R	R	G	R	G	G	R	R	R	R	R	G	R	R	R	R	R	G	R	R	R	G	R
CD820683:215	M	M	C	M	M	M	C	M	M	M	M	C	M	-	M	C	C	M	M	-	M	M	M	M	M	C	-	M	C	M	M	-	M	M	M	M	M	M	C	M	M	M	C	M	C	C	M	C	-
CD820683:218	R	R	A	R	R	R	A	R	R	R	R	A	R	-	R	A	R	A	R	-	R	R	R	R	R	A	R	R	A	R	R	-	R	R	R	R	R	R	A	R	R	R	A	R	A	A	R	A	A
CD820683:287	R	R	G	R	R	-	G	R	R	G	G	-	G	-	G	G	R	G	G	G	G	G	G	G	G	R	G	G	G	R	G	G	G	R	G	R	G	G	G	G	G	R	R	R	G	G	R	G	R
CD820683:302	Y	Y	Y	-	Y	-	-	Y	Y	T	T	-	T	-	T	Y	T	Y	Y	T	T	T	T	T	Y	T	Y	Y	T	T	Y	T	Y	Y	T	T	Y	T	Y	Y	T	Y	Y	Y	T	T	Y	T	T
CD820683:314	Y	Y	Y	-	C	Y	-	Y	Y	C	C	-	Y	-	Y	Y	C	Y	Y	Y	C	Y	C	C	Y	C	Y	Y	C	C	Y	C	Y	Y	C	C	Y	Y	Y	Y	C	Y	Y	Y	C	C	Y	C	C
CD820809:203	C	Y	Y	C	Y	C	C	Y	Y	C	Y	Y	Y	Y	Y	-	Y	C	Y	Y	Y	Y	Y	C	Y	C	-	C	Y	Y	Y	Y	-	Y	Y	Y	C	Y	Y	Y	Y	C	C	-	-	-	Y	Y	Y
CD821277:134	T	T	T	T	T	T	T	T	-	-	T	T	-	T	T	T	T	-	T	T	T	-	T	T	T	T	T	T	-	T	T	T	T	T	T	T	T	T	T	T	T	T	T	T	T	-	-	T	T
CD821277:224	R	A	R	-	-	R	A	A	R	R	R	R	R	A	A	R	A	R	A	A	R	G	R	A	R	R	-	R	A	A	A	R	A	R	A	R	R	R	R	R	A	R	A	R	R	A	A	R	A
CD821277:254	R	G	R	-	R	R	G	G	R	G	R	R	R	-	R	R	G	G	G	G	R	G	R	G	R	R	-	R	G	G	G	R	G	R	G	R	R	R	R	R	R	R	G	R	R	G	G	R	G
CD821586:153	S	G	G	S	G	S	G	G	-	-	S	G	S	G	S	S	S	-	-	S	G	S	S	-	S	S	S	G	G	G	S	S	S	G	S	S	S	S	-	S	S	S	S	-	-	-	S	G	G
CD821586:173	W	W	W	W	W	W	T	W	-	-	W	T	T	T	W	W	W	-	W	W	T	T	T	T	-	W	T	T	A	A	T	W	W	W	T	W	W	W	W	T	W	T	W	-	-	T	T	W	W
CD821586:197	Y	T	Y	Y	T	Y	Y	T	Y	-	T	T	Y	T	Y	Y	Y	-	-	Y	Y	Y	Y	Y	-	Y	Y	Y	-	T	Y	Y	Y	T	Y	Y	Y	Y	Y	Y	Y	Y	Y	-	-	Y	T	Y	Y
CD821586:215	K	K	K	T	K	K	K	K	K	-	K	K	K	K	K	K	K	-	-	K	K	K	K	K	-	K	K	K	-	K	K	K	K	K	K	K	K	K	K	K	-	K	K	-	-	K	T	K	K
CD821586:257	C	M	M	C	M	C	C	C	-	-	C	C	C	M	M	C	-	-	-	-	-	-	M	-	-	-	C	C	-	M	M	-	C	C	C	C	C	M	M	C	-	C	-	-	-	-	C	M	C
CD821586:419	T	T	T	T	T	T	T	T	T	-	T	T	T	T	T	T	T	T	W	T	K	T	T	-	T	T	T	T	T	T	T	T	T	T	T	T	T	T	T	T	T	T	T	-	-	-	T	T	T
CD821648:158	G	G	G	G	G	G	G	G	-	-	G	G	G	G	G	G	G	G	G	G	G	G	G	G	G	G	G	G	A	-	G	R	G	G	G	G	G	G	G	G	-	G	G	G	G	G	G	-	G
CD821648:168	A	A	A	A	A	A	A	A	-	-	A	A	A	A	A	A	A	A	A	A	A	A	A	A	A	A	A	A	-	-	A	R	A	A	A	A	A	A	A	A	-	A	A	A	A	A	A	-	A
CD821680:244	A	-	A	A	A	A	G	A	A	A	A	A	R	A	-	G	A	A	R	A	A	A	A	A	A	A	A	A	-	-	A	R	A	-	A	A	A	A	A	A	A	A	A	G	A	A	R	A	G
CD821680:286	G	K	G	G	G	G	T	T	G	G	G	G	T	G	T	T	K	K	K	G	G	G	G	G	G	G	G	G	-	-	G	K	G	-	G	G	G	G	G	G	T	G	K	T	G	G	K	G	T
CD821680:319	A	W	A	A	A	A	W	A	A	A	A	A	A	A	W	W	W	A	W	W	A	A	A	W	A	A	A	A	-	-	A	W	A	-	A	W	A	A	W	A	A	A	W	A	A	A	A	A	A
CD821680:322	C	C	C	C	C	C	C	C	C	C	C	C	C	C	C	C	C	C	C	C	C	C	C	C	C	C	C	C	-	-	C	C	C	-	C	C	C	C	C	C	C	C	C	Y	C	C	C	C	C
CD821724:230	C	C	C	C	C	C	C	-	C	C	C	-	C	C	-	C	C	C	Y	C	C	-	C	C	C	C	C	C	C	C	C	C	C	C	C	C	C	-	-	C	C	C	C	-	-	C	C	C	C
CD821724:239	T	T	T	T	T	T	T	T	T	T	T	T	T	T	T	T	T	T	T	T	T	-	T	T	T	T	T	K	T	T	T	T	T	K	T	T	T	-	T	T	T	T	T	-	-	T	T	T	T
CD821724:261	Y	Y	Y	Y	Y	Y	Y	Y	Y	Y	Y	Y	Y	Y	Y	Y	Y	Y	Y	Y	T	-	Y	Y	Y	Y	T	T	Y	Y	Y	Y	Y	T	Y	Y	Y	Y	Y	Y	Y	Y	Y	-	Y	Y	Y	Y	Y
CD821724:264	M	M	M	M	M	M	M	M	M	M	M	M	M	M	M	M	M	M	C	M	C	C	M	M	M	M	C	C	M	M	M	M	M	C	M	M	M	M	M	M	M	M	-	-	M	M	M	M	M
CD821724:289	A	A	A	A	A	A	A	A	A	A	A	A	A	A	A	A	A	A	-	A	-	A	A	A	A	A	A	A	A	A	A	A	A	A	A	A	A	A	A	A	A	A	A	-	R	A	A	A	A
CD821724:301	A	A	A	A	A	A	A	A	A	A	A	A	A	A	A	A	A	A	-	A	A	R	A	A	A	A	A	A	A	A	A	A	A	A	A	A	A	A	A	A	A	A	A	A	A	A	A	A	A
CD821724:309	A	A	A	A	A	A	A	A	A	A	A	A	A	A	A	A	A	A	-	A	A	R	A	A	A	A	A	A	A	A	A	A	A	A	A	A	A	A	A	A	A	A	A	A	A	A	A	A	A
CD821724:320	A	A	A	A	A	A	A	A	A	A	A	A	A	A	A	A	A	A	-	A	A	A	A	A	A	A	A	A	A	A	A	A	A	A	A	A	A	A	A	A	A	A	A	A	A	A	A	A	A
CD821724:322	A	W	A	A	A	A	A	A	A	A	A	A	A	A	A	A	A	A	-	A	A	W	A	A	A	A	W	W	A	A	A	A	A	W	A	A	A	A	A	A	A	A	A	A	A	A	A	A	A
CD821724:335	W	W	W	W	W	W	W	W	W	W	W	W	W	W	W	W	W	W	W	W	W	T	W	W	W	W	T	T	W	W	W	W	W	T	W	W	W	W	W	W	W	W	W	W	-	W	W	W	W
CD821724:362	A	A	A	A	A	A	A	A	A	A	A	A	A	A	A	A	A	A	M	A	A	A	A	A	A	A	A	A	A	A	A	A	A	A	A	A	A	A	A	A	A	A	A	A	A	A	A	A	A
CD821724:380	W	W	W	W	W	W	W	W	W	W	W	W	W	W	W	W	W	W	A	W	W	A	W	W	W	W	A	A	W	W	W	W	W	W	W	W	W	W	W	W	W	W	W	-	-	W	W	W	W
CD821724:386	C	C	C	C	C	C	C	C	C	C	C	C	C	C	C	C	C	C	C	C	C	Y	C	C	C	C	C	C	C	C	C	C	C	C	C	C	C	C	C	C	C	C	C	-	-	C	C	C	C
CD821724:398	T	T	T	T	T	T	T	T	T	T	T	Y	T	T	T	T	T	T	T	T	T	C	T	T	T	T	Y	Y	T	T	T	T	T	T	T	T	T	T	T	T	T	T	T	-	T	T	T	T	T
CD821724:407	G	G	G	G	G	G	G	G	G	G	G	S	G	G	G	G	G	G	G	G	G	-	G	G	G	G	S	S	G	G	G	G	G	S	G	G	G	G	G	G	G	G	G	-	G	G	G	G	G
CD821724:424	T	T	T	T	T	T	T	T	T	T	T	T	T	T	T	T	T	T	T	T	T	-	T	T	T	T	T	T	T	T	T	T	T	T	T	T	T	T	T	T	T	T	T	-	T	T	T	T	T
CD821724:434	T	T	T	T	T	T	T	T	T	T	T	T	T	T	T	T	Y	T	T	T	T	-	T	T	T	T	T	T	T	T	T	T	T	T	T	T	T	T	T	T	T	Y	T	T	T	T	T	T	T
CD821724:471	S	S	S	S	S	G	S	G	S	S	S	S	S	S	S	S	S	S	-	V	-	S	S	S	S	S	S	S	S	S	G	S	G	S	S	S	S	S	S	S	S	S	S	S	S	S	S	S	S
CD821724:485	W	W	W	W	W	A	W	A	W	W	W	W	W	W	W	W	W	W	-	W	W	W	W	W	W	W	W	W	W	W	A	W	A	W	W	W	W	W	W	W	W	W	W	W	W	W	W	W	W
CD821724:501	T	T	T	T	T	T	T	T	T	T	T	T	T	T	T	T	T	T	-	T	T	Y	T	T	T	T	T	T	T	T	T	T	T	T	T	T	T	T	T	T	T	T	T	T	T	T	T	T	T
CD821724:509	G	G	G	G	G	G	G	G	G	G	G	G	G	G	G	G	G	G	-	G	G	S	G	G	G	G	G	G	G	G	G	G	G	G	G	G	G	G	G	G	G	G	G	G	G	G	G	G	G
CD821724:529	T	T	T	T	T	T	T	T	T	T	T	T	T	T	T	T	T	T	-	T	T	T	T	T	T	T	Y	T	T	T	T	T	T	T	T	T	T	T	T	T	T	T	T	T	T	T	T	T	T
CD822722:375	C	Y	C	-	Y	C	-	C	C	Y	C	C	C	C	C	C	C	Y	-	-	C	-	C	C	C	C	C	C	C	Y	C	-	C	C	C	C	C	C	C	C	C	C	C	C	-	C	C	C	C
CD822772:176	T	T	T	T	T	T	T	T	T	T	T	-	-	K	T	T	T	-	T	T	-	-	T	-	T	-	T	T	T	T	T	T	T	T	T	T	T	T	T	T	-	T	-	-	-	-	T	T	T
CD822772:371	C	C	C	C	C	C	C	C	C	C	C	C	C	C	C	C	C	C	C	C	-	S	C	C	C	C	C	C	C	C	C	C	C	C	C	C	C	C	C	C	C	C	C	-	-	-	C	C	C
CD822772:398	G	G	G	G	G	G	G	G	G	G	G	G	G	K	G	G	G	G	G	G	-	R	G	G	G	G	G	G	G	G	G	G	G	G	G	G	G	G	G	G	G	G	G	-	-	-	G	G	G
CD822772:422	T	Y	Y	Y	Y	Y	Y	Y	-	Y	Y	Y	Y	Y	Y	Y	Y	Y	Y	Y	-	-	Y	-	Y	Y	Y	Y	Y	Y	Y	Y	Y	Y	Y	Y	Y	Y	Y	Y	Y	Y	-	-	-	-	Y	Y	Y
CD822772:476	A	A	A	A	A	A	R	A	A	A	A	A	A	A	R	A	A	R	-	A	A	R	A	-	-	-	R	R	A	A	R	R	A	A	A	A	A	R	A	A	A	A	-	-	-	-	-	A	R
CD822772:487	T	T	T	T	T	T	T	T	T	T	T	T	T	T	T	T	T	T	T	T	T	T	T	-	-	-	T	T	T	T	T	T	T	T	T	T	T	T	T	T	T	T	-	-	-	-	T	T	T
CD822772:548	Y	Y	Y	Y	Y	Y	Y	Y	-	Y	Y	-	-	C	Y	Y	C	-	-	Y	-	-	Y	-	-	-	Y	Y	Y	Y	Y	Y	Y	C	Y	C	Y	Y	Y	Y	-	Y	-	-	-	-	Y	Y	Y
CD822976:376	-	A	A	A	A	A	-	A	A	A	A	-	A	A	A	A	A	A	A	A	A	R	A	A	A	A	A	A	A	A	A	A	A	A	A	A	-	A	A	A	A	A	-	-	-	A	A	A	A
CD822976:415	-	Y	T	T	T	T	-	-	T	-	T	-	-	T	Y	Y	Y	T	Y	Y	Y	T	T	T	T	Y	T	T	Y	T	T	T	-	T	Y	Y	T	-	T	Y	Y	T	-	-	-	Y	-	Y	Y
CD822976:418	-	T	T	T	T	T	-	-	T	T	T	-	-	Y	T	T	T	T	T	T	T	T	T	T	T	T	T	T	T	T	T	T	-	T	-	T	T	-	T	T	T	T	-	-	-	T	-	T	T
CD823187:542	C	C	C	C	C	C	C	C	M	C	C	C	C	C	C	-	C	M	C	C	C	C	C	C	C	C	C	C	C	C	C	C	C	C	C	C	C	M	C	C	C	C	C	C	C	C	C	M	C
CD823187:554	C	C	C	C	C	C	C	C	Y	C	C	C	C	C	C	-	C	Y	C	C	C	C	C	C	C	C	C	C	C	C	C	C	C	C	C	C	C	C	C	C	C	C	C	C	C	C	C	Y	C
CD823187:560	T	T	T	Y	Y	Y	Y	T	T	Y	T	T	T	Y	T	-	Y	T	Y	C	Y	T	T	T	T	T	T	T	T	Y	T	Y	T	T	Y	T	T	Y	Y	Y	T	T	Y	Y	T	Y	Y	T	T
CD823187:561	G	G	G	G	S	S	S	G	G	S	G	G	S	S	G	-	S	G	S	C	S	G	G	G	G	G	G	G	G	S	G	S	G	G	S	G	G	S	S	S	G	G	S	S	G	S	S	G	G
CD823187:583	C	C	C	C	C	C	C	C	C	C	C	C	C	C	C	-	C	C	C	C	C	Y	C	C	C	C	C	C	C	C	C	C	C	C	C	C	C	C	C	C	C	C	C	C	C	C	C	C	C
CD823187:584	G	G	G	R	G	G	G	G	R	R	G	R	G	R	R	-	G	R	R	G	G	R	G	R	R	G	R	R	R	R	R	G	R	R	G	G	G	G	G	G	R	G	G	G	R	G	G	R	R
CD823211:513	-	R	G	R	R	-	-	R	R	R	R	R	R	R	R	R	R	R	G	R	R	A	R	R	R	R	-	R	R	R	R	R	R	R	R	R	R	G	R	R	G	R	R	R	R	-	-	R	R
CD823211:527	-	-	A	A	A	A	-	A	A	A	A	-	-	A	A	A	A	A	A	A	A	A	A	A	A	A	A	A	A	A	A	A	A	A	A	A	R	A	A	A	A	A	A	A	A	-	-	A	A
CD823211:530	-	G	G	G	G	G	-	G	G	G	G	-	-	G	G	G	G	G	G	G	-	S	G	G	G	G	G	G	G	G	G	G	G	G	G	G	G	G	G	G	G	G	G	G	G	-	G	G	G
CD823211:618	R	R	R	R	R	R	R	A	R	R	R	-	R	R	R	R	R	R	R	R	R	R	R	R	R	R	R	R	R	R	R	R	R	R	R	R	R	R	R	R	A	R	R	R	R	R	A	A	R
CD823586:218	R	R	-	R	R	R	R	R	R	R	R	R	A	R	R	A	R	R	R	R	R	R	R	R	R	R	-	R	R	A	R	R	R	-	R	R	R	R	R	R	R	R	R	R	R	-	R	R	R
CD823586:236	A	R	-	A	R	R	R	R	A	R	A	R	R	A	A	R	R	R	R	R	A	R	R	R	A	R	R	A	A	R	A	R	A	-	R	R	R	R	R	R	A	R	R	R	A	A	R	R	R
CD823586:247	R	R	R	G	R	R	R	R	G	G	R	G	G	R	G	G	R	R	G	R	G	R	R	R	R	R	G	G	R	G	G	R	G	G	R	R	R	R	R	R	R	R	G	R	G	R	G	G	G
CD824219:372	T	T	T	T	T	T	T	T	T	T	T	T	T	T	T	T	T	T	T	T	T	Y	T	T	T	T	T	T	T	T	T	T	T	T	T	T	T	T	T	T	T	T	T	T	T	T	T	T	T
CD824219:375	R	R	R	R	A	R	R	G	R	R	R	R	R	R	R	R	A	R	R	R	R	A	R	R	A	R	R	G	R	R	G	R	G	R	R	R	R	R	R	R	R	R	R	R	R	R	R	G	R
CD824219:417	T	T	T	T	T	T	T	T	T	T	T	T	T	T	T	T	T	T	T	T	T	Y	T	T	T	T	T	T	T	T	T	T	T	T	T	T	T	T	T	T	T	T	T	T	T	T	T	T	T
CD824219:474	Y	T	Y	T	T	Y	-	-	Y	T	T	-	-	T	T	Y	Y	T	Y	Y	Y	T	Y	T	T	Y	T	T	T	T	T	-	T	T	T	Y	Y	Y	Y	T	T	T	T	Y	Y	Y	T	-	T
CD824219:477	R	R	A	R	R	A	R	-	A	R	R	-	-	R	R	A	R	R	R	A	A	A	A	R	A	A	R	G	R	R	G	-	G	R	R	R	A	A	A	R	R	R	A	R	A	R	R	-	R
CD824219:501	Y	C	C	C	Y	Y	Y	C	C	C	C	-	-	Y	C	C	Y	Y	C	C	Y	C	C	Y	C	C	Y	C	C	Y	C	Y	-	Y	Y	C	C	C	C	Y	C	Y	C	Y	C	C	C	-	C
CD824219:514	G	R	G	R	G	G	R	-	G	G	R	-	-	R	G	G	G	R	-	G	G	-	G	R	G	G	R	A	R	R	A	-	-	R	R	G	G	G	G	G	R	R	G	G	G	G	R	-	R
CD824219:528	T	Y	T	Y	T	T	Y	C	T	T	Y	-	Y	Y	Y	T	T	Y	Y	T	T	-	T	Y	T	T	Y	C	Y	Y	C	T	-	Y	Y	T	T	T	T	Y	Y	Y	T	T	Y	T	Y	-	Y
CD824219:564	M	M	A	A	M	M	M	A	M	M	A	-	-	M	A	A	A	M	A	A	M	-	M	M	M	A	M	A	A	M	A	M	-	M	M	M	A	A	M	M	M	A	M	M	M	M	A	A	A
CD824219:591	Y	Y	Y	Y	Y	Y	Y	T	Y	Y	Y	Y	Y	Y	Y	Y	Y	Y	Y	Y	Y	Y	Y	Y	Y	Y	Y	T	Y	Y	T	Y	T	Y	Y	Y	Y	Y	Y	Y	Y	Y	Y	Y	Y	Y	Y	T	Y
CD824219:639	C	C	C	C	C	C	C	C	C	C	C	C	C	C	C	C	C	C	C	C	C	-	C	C	C	C	C	C	C	C	C	C	C	C	C	C	-	C	C	C	C	C	C	C	C	C	C	C	C
CD824219:645	-	Y	Y	Y	C	Y	Y	T	Y	Y	Y	Y	Y	Y	Y	Y	Y	Y	Y	Y	Y	-	Y	Y	C	Y	Y	T	Y	Y	T	Y	-	Y	Y	Y	-	Y	Y	-	Y	C	Y	Y	-	Y	Y	T	Y
CD824539:366	G	-	S	S	G	S	-	G	G	G	G	G	G	G	S	G	S	G	G	G	G	S	G	S	G	S	G	G	-	-	G	S	-	G	S	G	G	G	G	G	S	G	-	-	G	G	-	G	G
CD824539:398	G	G	G	-	G	G	-	G	G	G	G	G	-	G	G	G	G	G	G	G	G	K	G	G	G	G	G	G	G	G	G	G	-	G	G	G	G	G	G	G	S	G	-	G	G	G	G	G	G
CD824539:407	A	M	M	-	M	M	-	M	M	M	M	A	-	-	M	M	M	M	A	M	M	A	-	M	M	M	-	M	M	M	M	M	-	M	M	M	A	M	M	M	M	M	-	M	-	M	M	M	-
CD824539:556	C	Y	C	C	C	C	Y	Y	C	C	T	C	C	C	Y	Y	C	C	Y	Y	C	-	C	Y	Y	C	C	C	-	-	C	C	T	C	C	C	C	C	Y	C	-	Y	C	C	Y	C	Y	C	Y
CD824539:559	C	C	C	C	C	C	C	C	C	C	C	C	C	C	S	C	C	C	C	C	C	-	C	C	C	C	C	C	-	-	C	C	C	C	C	C	C	C	C	C	-	C	C	C	C	C	C	C	C
CD824539:570	A	A	A	A	A	A	A	A	A	A	A	A	-	A	A	A	A	A	A	A	A	-	A	A	A	A	A	A	-	-	A	A	W	A	A	A	A	A	A	A	-	A	A	A	A	A	-	A	A
CD824539:592	Y	Y	Y	Y	Y	Y	C	C	Y	Y	C	Y	Y	Y	C	C	Y	Y	C	C	Y	-	Y	C	C	Y	Y	Y	T	T	Y	Y	Y	C	Y	Y	Y	Y	C	C	-	C	C	Y	C	Y	Y	Y	C
CD824539:638	C	C	C	C	C	C	C	C	C	C	C	C	C	C	C	C	C	C	C	C	C	-	C	C	C	C	C	C	S	C	C	S	C	C	C	C	C	C	C	C	S	C	C	C	C	C	C	C	C
CD824539:649	R	R	R	R	R	R	G	G	R	R	G	R	R	R	G	G	R	R	R	G	R	-	R	G	G	R	R	R	R	A	R	R	R	R	R	R	R	R	G	R	R	G	R	R	G	R	R	R	G
CD824539:665	G	G	G	G	G	G	G	G	G	G	R	G	G	G	G	G	G	G	G	G	G	-	G	G	G	G	G	G	G	G	G	G	G	G	G	G	G	G	G	G	R	G	G	G	G	G	G	G	G
CD824815:280	A	A	A	A	A	A	-	A	A	A	A	W	-	W	A	A	A	A	A	A	-	A	A	-	-	-	A	A	A	A	-	A	-	A	A	A	A	A	A	A	A	A	-	-	-	-	A	A	A
CD824815:320	G	G	G	S	G	G	G	G	G	C	G	G	G	G	G	G	G	G	G	G	-	G	G	-	-	-	G	G	G	G	G	G	-	G	G	G	G	G	G	G	G	S	-	-	-	-	G	G	G
CD824815:329	A	R	A	A	G	A	A	A	A	A	A	R	A	R	G	A	A	A	A	A	A	A	A	-	-	-	G	A	G	A	A	A	-	A	A	A	A	A	A	A	A	A	-	-	-	-	A	A	G
CD824815:394	A	M	A	A	A	A	A	C	A	A	C	A	A	A	A	A	A	A	-	A	A	A	A	-	-	-	A	A	A	M	A	A	-	A	A	A	A	A	A	A	-	A	-	-	-	-	A	-	A
CD824815:407	A	A	A	A	A	A	A	A	A	R	A	A	A	A	A	-	A	A	-	A	A	A	-	-	-	-	A	A	A	-	A	A	-	A	A	A	A	A	A	A	-	R	-	-	-	-	A	-	A
CD824815:470	C	C	C	-	C	C	C	C	-	-	C	C	C	Y	C	C	C	C	-	C	C	C	C	-	-	-	C	-	C	C	C	C	-	C	C	C	C	C	C	C	C	C	-	-	-	-	C	C	C
CD824937:549	Y	C	Y	Y	C	Y	Y	Y	C	C	Y	-	C	-	C	Y	C	Y	Y	C	C	-	Y	C	C	Y	Y	-	C	C	C	C	-	C	Y	C	C	Y	C	Y	C	-	Y	Y	Y	-	C	C	Y
CD825166:241	G	K	G	G	G	G	G	G	-	G	G	G	G	-	G	G	G	G	G	G	G	G	G	G	K	G	G	G	-	G	G	G	G	G	G	G	G	G	G	G	K	G	G	G	G	G	G	-	G
CD825166:281	-	Y	Y	Y	Y	Y	Y	Y	-	C	Y	C	Y	-	Y	Y	Y	-	Y	-	Y	Y	Y	Y	Y	Y	-	Y	Y	Y	-	Y	Y	Y	Y	Y	Y	Y	Y	Y	Y	Y	Y	Y	Y	Y	Y	-	Y
CD825166:469	A	A	A	A	A	A	A	A	A	A	A	A	A	A	A	-	A	A	-	A	-	A	A	A	A	A	-	A	A	A	A	A	G	A	A	A	A	A	A	A	A	-	A	A	A	A	-	A	A
CD825317:123	Y	C	C	C	C	Y	C	C	C	C	C	C	C	C	C	C	C	-	C	C	C	Y	C	C	-	-	C	Y	C	C	C	C	C	C	Y	C	Y	C	C	Y	C	Y	-	-	-	C	C	C	Y
CD825317:141	Y	C	C	C	C	Y	C	C	C	C	C	C	C	C	C	C	C	-	C	C	C	Y	C	-	-	-	C	Y	C	C	C	C	C	C	Y	C	Y	C	C	Y	C	Y	-	C	-	C	-	C	Y
CD825317:165	T	T	T	Y	T	T	T	T	T	Y	T	Y	T	T	T	T	T	-	T	T	T	T	T	T	-	-	T	T	T	T	Y	T	Y	T	T	T	T	T	T	T	T	T	-	T	-	T	-	T	T
CD825317:336	C	C	C	Y	C	C	C	C	C	Y	C	Y	C	C	C	C	C	Y	C	C	C	Y	C	C	C	C	C	C	C	C	Y	C	Y	C	C	C	C	C	C	C	C	C	C	-	-	C	-	C	C
CD825317:363	A	A	A	R	A	A	A	A	A	R	A	R	A	A	A	A	A	A	A	A	A	R	A	-	A	-	A	A	A	A	R	A	A	A	A	A	A	A	A	A	A	A	A	-	-	A	-	A	A
CD825317:393	G	G	G	K	G	G	G	G	K	K	K	K	G	K	G	K	G	G	K	G	G	G	K	G	G	K	G	K	G	G	K	G	K	G	G	G	G	K	G	G	G	G	-	-	-	-	-	G	K
CD825317:414	T	Y	Y	T	Y	T	Y	Y	Y	T	Y	T	Y	Y	Y	Y	Y	T	Y	Y	Y	T	Y	Y	Y	Y	Y	T	Y	Y	T	Y	T	Y	T	Y	T	Y	Y	T	Y	T	-	-	-	-	-	Y	T
CD825339:154	A	A	A	A	A	A	A	A	A	A	A	A	A	A	A	A	A	A	R	A	A	A	A	A	A	A	A	A	A	A	A	A	A	A	A	A	A	A	A	A	A	A	A	A	-	A	A	A	A
CD825339:374	G	A	A	R	A	A	A	G	G	G	A	R	A	A	A	A	A	A	G	A	A	G	A	G	A	A	A	G	A	A	G	A	A	A	A	A	A	G	A	A	A	A	A	A	G	A	A	A	G
CD825339:404	G	T	T	K	T	T	T	G	G	G	T	K	T	T	T	T	T	T	-	T	T	G	T	G	T	T	T	G	T	T	G	T	T	T	T	T	T	G	T	T	T	T	T	T	G	T	T	T	G
CD825355:438	C	C	C	C	C	-	C	C	C	C	C	C	C	T	C	-	C	C	C	C	C	C	C	C	C	C	C	C	C	C	C	C	C	C	C	C	-	C	C	C	C	C	C	C	C	C	-	C	C
CD825492:225	W	T	W	W	T	W	W	T	W	T	W	W	W	W	T	W	W	T	W	W	-	-	W	-	-	-	W	W	W	T	W	W	W	T	W	W	W	-	W	W	-	W	-	-	-	-	W	W	T
CD825492:237	S	S	S	S	S	S	S	S	S	S	S	S	S	S	S	S	S	S	S	S	S	-	S	-	-	-	-	S	S	S	S	S	S	S	S	S	S	S	S	S	-	S	-	-	-	-	-	S	S
CD825492:300	T	T	T	T	T	T	T	T	T	T	T	T	T	T	T	T	T	-	T	T	-	-	T	-	-	T	-	T	T	T	T	T	T	T	T	T	T	T	T	T	-	T	Y	-	-	-	-	T	T
CD825492:489	T	T	T	T	T	T	T	T	T	T	T	T	T	T	T	-	T	-	T	T	-	T	T	-	-	T	T	T	T	-	T	T	T	T	T	T	T	T	T	T	-	T	-	-	-	T	-	T	T
CD825492:495	T	T	T	T	T	T	T	T	T	T	T	T	T	T	T	-	T	T	T	T	T	W	T	-	-	T	T	T	T	T	T	T	T	T	T	T	T	T	T	T	-	T	-	-	-	T	-	T	T
CD825492:513	M	A	M	M	A	M	M	M	M	M	M	M	M	M	A	M	M	A	M	M	M	M	M	-	-	M	M	M	M	A	M	M	M	A	M	M	C	M	M	C	M	M	-	-	-	M	-	M	A
CD825492:522	Y	Y	Y	Y	Y	Y	Y	Y	Y	Y	Y	Y	Y	Y	Y	-	Y	Y	Y	Y	Y	T	Y	-	-	-	Y	Y	Y	Y	Y	Y	Y	Y	Y	Y	Y	Y	Y	Y	Y	Y	-	-	-	Y	-	Y	Y
CD825529:496	G	G	G	G	G	G	G	G	G	G	G	G	-	G	G	R	G	-	-	G	-	G	G	G	-	G	-	G	G	G	G	-	G	G	G	G	G	-	-	G	R	G	G	-	-	-	G	-	G
CD825529:499	T	T	T	Y	T	T	T	T	-	-	T	T	-	Y	T	-	Y	-	-	T	-	T	T	T	-	T	-	T	T	T	T	-	T	T	T	T	T	-	-	T	T	T	T	-	-	-	T	-	T
CD825576:360	R	R	R	R	R	R	R	R	-	A	R	A	R	-	A	A	R	-	R	R	-	R	A	R	R	R	R	R	R	R	R	R	-	R	R	-	R	R	A	R	R	R	R	-	-	-	-	R	R
CD825576:396	Y	Y	Y	Y	Y	Y	Y	Y	-	Y	Y	Y	Y	T	Y	C	Y	-	Y	Y	Y	Y	Y	Y	Y	Y	Y	Y	Y	Y	Y	Y	Y	Y	Y	Y	Y	Y	Y	Y	Y	Y	Y	Y	-	Y	-	Y	Y
CD825576:429	T	K	K	K	T	K	K	K	-	K	K	K	K	G	K	T	K	-	K	K	K	T	K	K	K	K	K	K	K	K	K	K	K	K	K	T	K	T	K	K	K	T	K	-	T	-	-	K	K
CD825576:553	C	C	C	Y	C	C	C	C	-	C	C	C	C	C	C	C	C	-	C	C	C	C	C	C	C	C	C	C	C	C	C	C	C	C	C	C	C	C	C	C	C	C	C	-	C	C	C	C	C
CD825625:283	T	Y	T	T	T	T	-	T	T	T	T	T	-	T	Y	T	T	-	T	T	T	-	T	-	Y	-	-	T	T	T	-	T	T	T	T	T	T	T	T	T	Y	T	T	-	-	T	-	T	T
CD825879:156	Y	Y	Y	Y	Y	Y	Y	Y	Y	Y	Y	Y	Y	Y	Y	C	Y	Y	C	Y	C	Y	Y	Y	Y	Y	-	Y	Y	Y	C	C	Y	Y	Y	Y	C	Y	Y	Y	Y	Y	C	-	Y	-	Y	Y	C
CD825879:157	Y	Y	Y	Y	Y	Y	Y	Y	Y	Y	Y	Y	Y	Y	Y	Y	Y	Y	C	Y	C	Y	Y	Y	Y	Y	T	Y	Y	Y	C	C	Y	Y	Y	Y	C	Y	Y	Y	Y	Y	Y	-	Y	-	Y	Y	C
CD825879:214	S	S	C	C	S	C	C	C	C	C	C	C	C	S	S	C	C	C	C	C	S	C	C	C	C	C	C	C	S	S	C	C	C	S	S	C	C	C	C	S	C	S	S	-	-	C	C	S	C
CD825879:271	A	A	A	A	A	A	A	A	A	A	A	A	A	A	A	A	A	A	A	A	A	A	A	A	A	A	R	A	A	A	A	A	A	A	A	A	A	A	A	A	A	A	A	-	-	A	A	A	A
CD825879:305	R	R	G	G	G	G	G	G	G	G	G	R	R	G	R	R	G	G	G	G	G	G	G	G	G	R	G	G	G	G	R	G	G	G	G	G	G	G	G	G	G	G	G	-	-	G	R	G	G
CD825879:370	G	G	G	G	G	G	G	G	G	G	G	G	G	G	G	G	G	G	G	G	G	G	G	G	G	G	A	G	G	G	G	G	G	G	G	G	G	G	G	G	G	G	G	G	G	G	G	G	G
CD825879:388	W	W	W	A	W	W	W	W	A	W	W	A	W	W	A	W	W	W	W	W	A	W	W	W	W	W	A	W	W	W	W	W	W	W	W	W	W	W	W	A	W	W	W	W	A	A	A	W	W
CD825879:454	G	G	G	G	G	K	G	G	G	G	G	G	G	G	G	G	G	G	G	G	G	K	G	G	G	G	K	G	G	G	G	G	G	G	G	G	G	G	K	G	G	G	G	G	G	G	G	G	G
CD825879:495	A	A	A	A	A	A	A	A	A	-	-	-	-	A	A	A	-	-	A	A	A	A	-	A	A	A	-	A	A	A	A	-	A	A	A	A	A	-	-	A	A	A	A	A	A	-	A	-	A
CD825879:551	G	G	G	G	G	G	G	G	-	-	G	G	-	G	G	G	-	-	K	G	G	G	G	G	G	-	G	G	G	G	G	-	G	G	G	-	G	-	G	G	G	G	G	G	-	-	G	-	G
CD825945:522	-	K	K	T	K	K	T	K	K	K	K	T	K	G	K	K	T	K	K	T	-	G	K	K	K	K	K	G	-	K	G	-	-	-	-	T	-	K	-	G	-	-	K	T	-	-	K	K	K
CD826017:183	-	R	R	R	R	R	R	R	R	R	R	-	R	R	R	G	R	R	R	R	R	R	R	R	R	R	R	R	R	R	-	R	R	-	R	R	R	R	R	R	R	R	R	-	G	R	R	-	R
CD826017:277	G	G	G	G	G	-	R	G	G	G	G	-	-	R	G	G	G	G	G	G	G	G	G	G	G	G	G	G	G	G	G	G	G	G	R	G	A	G	G	R	G	G	G	R	G	R	-	G	G
CD826017:312	R	R	R	R	R	-	R	R	R	R	R	R	R	-	R	R	R	R	R	R	R	R	R	R	R	R	A	R	R	R	R	R	R	R	R	R	A	R	R	R	R	R	R	R	R	R	R	R	R
CD826017:325	K	K	K	K	K	-	K	K	K	K	K	K	-	G	T	K	K	K	-	K	K	K	K	K	K	K	K	G	K	K	G	K	G	K	G	K	G	K	G	G	K	K	K	G	G	G	-	K	K
CD826017:360	A	A	A	A	A	-	A	A	A	A	A	A	-	A	A	A	A	A	-	A	-	A	A	A	A	A	A	A	A	A	A	A	A	A	A	A	A	A	A	A	A	A	A	A	A	-	A	-	M
CD826058:343	W	W	W	-	A	W	W	W	W	W	W	W	W	W	W	A	W	-	-	W	W	W	W	-	W	W	-	W	-	W	W	W	-	W	W	W	W	-	-	A	W	W	W	A	-	-	-	W	W
CD826058:352	W	W	W	-	W	W	T	W	T	W	W	T	W	W	W	W	T	-	-	W	T	W	T	T	T	W	-	W	T	W	W	W	-	W	W	W	W	-	-	W	W	W	W	W	-	-	-	W	W
CD826502:180	C	C	C	C	C	C	C	C	C	C	C	C	C	C	C	C	C	-	C	C	C	C	C	C	C	C	C	C	C	C	C	C	C	C	C	C	C	C	C	C	C	C	C	-	-	C	C	C	C
CD826502:281	T	T	T	T	T	T	T	T	T	T	T	T	T	T	T	T	T	Y	T	T	-	T	T	T	T	T	T	T	T	T	T	T	T	T	T	T	T	T	T	T	T	T	T	-	-	-	T	T	T
CD826502:396	M	M	M	M	M	M	-	M	-	M	M	M	M	M	M	M	M	-	M	M	M	M	M	M	C	M	M	M	M	M	M	M	M	M	M	M	M	M	-	M	M	M	-	-	-	-	M	M	M
CD826502:476	G	G	G	G	G	G	G	S	G	S	G	G	G	G	G	G	G	-	G	G	G	G	G	G	-	G	G	G	G	G	G	G	G	G	G	G	G	G	G	G	S	G	G	G	-	G	G	G	G
CD826502:565	C	C	C	M	C	C	-	C	-	M	C	-	-	C	M	C	C	C	C	C	C	-	C	C	C	-	M	M	M	C	-	M	C	C	C	C	C	M	-	C	C	C	C	-	-	-	C	C	C
CD826502:605	W	W	W	W	W	W	W	W	W	-	W	-	W	W	W	W	W	W	-	W	-	-	W	W	W	W	-	W	W	W	W	-	W	W	W	W	W	W	W	W	W	W	-	-	-	-	W	W	W
CD826502:661	Y	Y	Y	Y	Y	Y	Y	Y	Y	Y	Y	Y	Y	Y	Y	Y	Y	Y	Y	Y	-	C	Y	-	Y	Y	-	Y	Y	Y	Y	Y	Y	Y	Y	Y	Y	Y	Y	Y	Y	Y	Y	-	-	-	Y	Y	Y
CD826543:64	A	-	A	A	R	A	A	R	A	A	A	A	A	A	R	A	A	A	-	A	A	A	A	-	-	-	-	A	R	-	A	A	A	R	A	A	A	A	A	A	R	A	-	-	-	-	A	A	R
CD826543:84	W	A	W	W	A	W	W	A	W	A	W	W	W	W	A	W	W	W	W	W	W	A	W	-	-	W	-	W	A	A	W	W	W	A	W	W	W	W	W	W	A	W	W	-	-	-	W	W	A
CD826543:112	A	A	A	A	R	A	A	R	A	R	A	A	A	A	R	A	A	A	-	A	A	R	A	-	-	A	-	A	R	R	A	A	A	R	A	A	A	A	A	A	-	A	A	-	-	-	A	A	R
CD826543:136	G	G	G	G	G	G	G	R	G	R	G	G	G	G	G	G	G	G	-	G	G	G	G	R	-	G	G	G	G	G	G	G	G	G	G	G	G	G	G	G	-	G	G	-	-	-	G	G	R
CD826543:151	C	Y	C	C	C	C	C	C	C	C	C	C	C	C	C	C	C	C	-	C	C	C	C	C	C	C	C	C	C	C	C	C	C	C	C	C	C	C	C	C	C	C	C	-	-	-	C	C	C
CD826543:169	T	T	T	T	T	T	T	T	T	T	T	T	T	T	T	T	T	T	-	T	T	T	T	T	T	T	T	T	T	T	T	T	T	T	T	T	T	T	T	T	T	T	T	-	-	-	T	T	T
CD826543:198	W	A	W	W	W	W	W	W	W	W	W	W	W	W	W	W	W	W	W	W	W	W	W	-	A	W	W	W	W	-	W	W	W	W	W	W	W	W	W	W	W	W	W	-	-	-	W	W	A
CD826543:220	A	M	A	A	M	A	A	A	A	A	A	A	A	A	M	A	A	A	A	A	A	A	A	M	M	A	A	A	M	-	A	A	A	M	A	M	A	A	A	A	A	A	A	A	-	A	A	A	M
CD826543:287	R	R	R	R	R	R	R	R	R	R	R	R	R	R	R	R	R	R	R	R	R	R	R	R	R	R	R	R	R	R	R	R	R	R	R	R	R	R	R	R	R	R	R	-	-	R	R	R	R
CD826543:324	C	C	C	C	C	C	C	Y	C	Y	C	C	C	C	C	C	C	C	C	C	C	Y	C	C	C	C	C	C	C	C	C	C	C	C	C	C	C	C	C	C	Y	C	C	C	-	C	C	C	C
CD826543:407	S	S	S	S	S	S	S	S	-	S	S	S	S	S	S	S	S	S	S	S	S	S	S	S	S	S	S	S	S	S	S	S	S	S	S	S	S	S	S	S	S	S	S	-	-	S	S	S	S
CD826543:418	M	M	C	M	M	M	M	M	-	M	M	M	M	M	M	M	M	M	M	M	M	M	M	M	M	M	M	M	M	M	M	M	M	M	M	M	M	M	M	M	M	M	M	-	-	-	M	M	M
CD826891:298	Y	Y	Y	Y	Y	Y	Y	Y	Y	Y	Y	Y	Y	Y	Y	Y	Y	-	-	Y	Y	Y	Y	Y	-	Y	Y	Y	Y	Y	Y	Y	Y	Y	Y	Y	Y	Y	Y	Y	Y	Y	Y	-	-	-	Y	Y	Y
CD826891:413	Y	Y	Y	-	Y	Y	Y	T	T	Y	Y	Y	T	Y	Y	Y	T	Y	T	T	Y	Y	Y	T	Y	Y	-	T	T	T	Y	Y	Y	T	Y	Y	Y	T	Y	Y	Y	T	T	-	-	Y	Y	Y	T
CD826891:415	G	G	G	-	-	G	G	G	G	G	G	G	G	G	G	G	G	G	G	G	G	G	G	G	G	G	-	G	G	G	G	G	G	G	G	G	G	G	G	G	G	G	K	-	-	G	G	G	G
CD826916:397	T	T	T	T	T	T	-	-	T	T	T	T	T	T	T	T	T	-	Y	T	T	T	T	-	-	T	T	T	T	-	T	T	-	T	T	T	T	T	T	T	-	T	-	-	-	T	-	T	T
CD826916:548	T	Y	T	T	Y	T	T	T	T	T	T	T	T	Y	T	T	Y	T	T	T	T	Y	T	Y	-	T	Y	T	T	-	T	T	T	T	T	T	T	T	T	T	Y	T	T	-	-	T	-	T	T
CD826916:563	T	T	Y	Y	T	T	T	T	Y	Y	Y	Y	Y	T	Y	Y	Y	Y	Y	Y	Y	T	Y	T	-	Y	T	Y	T	T	T	Y	Y	T	T	Y	Y	Y	Y	T	Y	Y	Y	-	-	Y	-	Y	Y
CD827310:362	G	R	R	R	G	R	-	G	R	G	G	R	-	R	G	-	G	R	R	G	-	-	G	-	R	-	-	G	G	G	R	G	R	G	G	R	G	G	G	G	G	R	-	G	-	G	-	G	G
CD827310:425	T	T	T	Y	T	T	T	T	T	T	T	T	T	T	T	T	T	-	T	T	T	T	-	-	T	-	T	T	T	T	T	T	Y	-	T	T	T	T	T	T	T	T	T	T	-	-	T	T	T
CD827310:428	Y	Y	Y	Y	Y	C	Y	Y	-	Y	Y	Y	Y	Y	C	C	C	-	Y	Y	C	C	-	-	Y	-	Y	-	C	Y	Y	Y	Y	-	Y	Y	C	C	C	Y	Y	Y	-	-	-	-	-	C	Y
CD827441:159	-	-	-	T	-	-	T	T	T	-	T	T	T	T	T	C	-	-	-	-	-	T	-	T	T	T	T	T	-	T	T	-	T	T	T	T	T	T	T	T	T	T	T	T	T	-	T	T	-
CD827444:92	T	T	T	K	T	T	T	T	K	K	T	-	T	T	T	-	T	T	-	-	T	-	T	T	T	T	-	T	T	T	T	T	T	T	T	T	T	T	T	T	T	T	-	-	T	T	T	T	T
CD827444:104	A	A	A	R	A	A	R	R	R	R	A	-	A	R	R	-	R	R	-	-	-	-	R	A	A	R	-	R	R	A	R	R	R	A	A	A	R	R	R	R	R	R	-	-	R	A	R	R	R
CD827444:462	C	C	C	C	C	C	C	C	C	C	C	C	C	C	C	C	C	C	C	C	C	-	C	C	C	C	-	C	C	C	-	C	C	C	C	C	C	C	C	C	C	C	C	C	C	C	C	C	C
CD827444:482	T	Y	T	T	Y	T	T	-	T	T	T	T	T	T	T	T	T	T	T	T	T	-	T	T	Y	T	T	T	Y	Y	-	T	T	Y	T	T	T	T	T	T	Y	T	T	T	T	T	T	T	T
CD827444:509	T	Y	Y	Y	C	T	T	-	C	C	T	Y	T	C	C	Y	C	Y	C	C	T	-	T	C	C	T	-	C	C	C	-	Y	C	Y	T	T	C	C	Y	Y	C	T	C	T	C	Y	-	-	C
CD827444:512	C	C	C	C	C	C	C	-	C	C	C	C	C	C	C	C	C	C	C	C	C	-	C	C	C	C	C	C	C	C	-	C	C	C	C	C	C	C	C	C	C	C	C	C	-	C	C	-	C
CD827444:536	T	Y	T	Y	-	T	T	-	Y	C	T	C	-	C	-	C	C	T	C	-	T	-	T	-	T	T	-	C	-	-	C	Y	C	-	T	T	C	C	Y	T	-	T	C	T	C	T	C	-	C
CD827444:542	T	Y	T	T	-	T	T	-	T	T	T	T	-	T	-	T	T	T	T	T	T	-	T	C	Y	T	-	T	-	-	T	T	T	-	T	T	T	T	T	T	-	T	T	T	T	T	T	-	T
CD827444:548	K	K	G	G	-	G	G	-	K	G	G	G	-	G	-	G	G	G	G	G	G	-	G	-	T	G	-	G	-	-	G	G	G	-	G	G	G	G	G	G	-	G	G	G	G	G	G	-	G
CD827444:560	T	T	T	T	T	T	T	-	T	T	T	T	T	T	T	T	T	T	T	-	T	-	T	T	Y	T	-	T	Y	T	T	T	T	T	T	T	T	T	T	T	T	T	T	T	T	T	T	T	T
CD827444:566	G	G	G	G	K	G	G	G	G	G	G	G	G	G	G	G	G	G	G	G	G	K	G	K	G	G	-	G	G	K	G	G	G	G	G	G	G	G	G	G	K	G	G	G	G	G	G	G	G
CD827444:584	S	S	C	S	S	S	S	G	S	C	C	S	S	S	S	S	C	C	S	C	S	S	C	S	G	C	-	C	G	S	S	C	S	S	C	C	S	S	C	S	S	S	S	S	S	S	S	C	S
CD827444:596	G	G	G	R	G	G	G	G	R	A	G	R	G	R	G	R	A	G	R	-	G	R	G	G	G	G	-	R	G	G	R	R	R	G	G	G	R	R	R	G	G	G	R	G	R	G	R	G	R
CD827444:620	C	S	C	C	S	C	C	C	C	C	C	C	C	C	S	C	C	S	-	-	C	C	C	C	C	C	-	C	C	S	C	C	C	S	C	C	C	C	C	C	S	C	C	C	C	C	C	S	C
CD827444:625	A	M	A	A	A	A	A	A	M	A	A	A	A	A	M	A	A	A	-	-	M	A	A	A	M	A	-	A	A	M	A	A	A	M	A	A	A	A	A	A	A	A	A	A	A	A	A	A	A
CD827449:544	-	C	C	C	C	C	C	C	C	C	C	C	C	C	C	-	C	C	-	C	C	C	C	-	C	-	-	C	C	C	C	C	C	-	C	C	C	-	C	C	C	C	-	-	-	-	-	C	C
CD827449:601	C	Y	C	C	Y	C	C	C	C	Y	C	C	C	C	Y	C	C	C	-	C	-	C	C	C	-	C	-	C	Y	C	Y	C	Y	Y	C	C	C	C	C	C	Y	C	-	-	-	-	-	C	C
CD827449:628	-	R	A	A	R	A	A	A	-	R	A	A	A	A	R	-	A	A	-	A	-	A	A	A	-	A	A	R	R	A	R	A	R	R	A	A	A	A	A	A	-	A	-	-	-	-	R	A	A
CD827449:649	A	A	A	A	A	A	A	A	A	A	A	A	-	A	A	-	-	A	-	A	A	A	A	-	-	A	A	A	A	A	A	A	A	A	A	A	A	-	A	A	A	A	-	-	-	-	A	A	A
CD827541:175	C	C	C	C	C	C	C	C	C	C	C	C	C	C	C	C	C	C	-	C	-	C	-	C	C	C	-	-	C	C	C	C	C	C	C	C	C	C	C	C	C	C	C	-	-	C	-	C	C
CD827541:486	-	Y	Y	C	C	Y	-	Y	Y	C	Y	-	-	C	Y	Y	Y	C	-	Y	-	-	Y	Y	C	Y	-	T	Y	Y	-	Y	-	Y	Y	Y	Y	Y	Y	Y	Y	Y	C	Y	Y	Y	Y	C	C
CD827705:617	C	C	C	C	C	C	C	C	C	-	C	C	C	S	C	C	C	-	C	C	C	G	C	C	C	C	C	C	C	C	C	C	C	C	C	C	C	-	C	C	C	C	C	-	-	-	-	C	C
CD827705:630	T	T	T	T	T	T	T	T	T	T	T	T	T	T	T	T	T	-	T	T	T	A	T	T	T	T	T	T	T	T	W	T	T	T	T	T	T	-	T	T	T	T	T	-	-	-	-	T	T
CD827790:203	C	C	C	-	C	C	C	C	C	C	C	C	C	C	C	C	C	-	C	C	C	Y	C	-	-	-	C	C	C	C	C	C	C	C	C	C	-	C	C	C	C	C	-	-	-	C	-	C	C
CD827790:209	T	T	T	T	T	T	T	T	T	T	T	T	T	T	T	T	T	-	T	T	T	T	T	-	-	-	T	Y	T	T	T	T	T	T	T	T	T	T	T	T	T	T	-	-	-	-	-	T	T
CD827790:221	G	G	G	G	G	G	G	G	G	G	G	G	G	G	G	G	G	-	G	G	G	R	G	G	-	-	G	G	G	G	G	G	G	G	G	G	G	G	G	G	G	G	-	-	-	-	-	G	G
CD827790:230	G	G	G	-	G	G	G	G	G	G	G	G	G	G	G	G	G	-	G	G	G	G	G	-	-	-	G	R	G	G	G	G	G	G	G	G	G	G	G	G	G	G	-	-	-	-	-	G	G
CD827790:242	S	S	S	-	S	S	S	S	S	S	S	S	S	S	S	S	S	-	S	S	S	C	S	-	-	-	-	S	S	S	S	S	S	S	S	S	S	S	S	S	S	S	-	-	-	-	-	S	S
CD827824:507	C	-	C	-	-	-	C	C	T	C	C	C	C	-	C	Y	C	Y	Y	-	C	C	C	C	C	Y	-	C	C	C	T	C	T	-	C	C	C	C	C	C	C	C	-	-	-	-	Y	C	-
CD827824:540	G	-	G	-	-	G	G	G	G	G	G	G	G	G	G	G	G	G	G	-	G	G	G	G	G	G	-	G	G	-	G	G	G	G	G	G	G	G	G	G	G	G	G	G	G	-	G	G	G
CD827928:147	R	R	R	R	R	G	R	R	G	G	R	R	G	R	G	R	R	R	R	R	G	-	R	R	R	R	R	R	G	G	R	R	R	R	R	R	R	R	R	R	R	R	R	R	-	-	R	G	R
CD827928:180	S	K	S	G	K	G	S	S	S	S	S	S	S	S	K	S	S	S	S	S	G	-	S	S	S	S	S	S	K	K	S	S	S	K	S	S	S	S	S	S	K	S	S	S	-	-	G	K	S
CD827928:231	S	S	S	S	S	S	S	S	S	S	S	S	S	S	S	S	S	S	S	S	C	S	S	S	S	S	S	S	S	S	S	S	S	S	S	S	S	S	S	S	S	S	S	S	-	-	S	S	S
CD827928:279	W	W	T	W	W	W	W	W	W	W	W	W	W	W	W	W	W	W	T	-	-	W	T	W	W	W	W	W	W	W	T	W	W	W	T	W	T	W	W	W	W	W	W	T	W	W	W	W	W
CD827928:301	R	G	G	R	G	R	R	R	R	R	G	R	R	R	G	G	G	R	G	-	G	R	R	R	R	R	G	G	G	G	G	G	G	G	G	R	R	R	G	G	G	R	R	R	G	R	G	G	R
CD827928:324	-	K	T	K	K	T	K	K	-	T	T	K	T	T	K	T	K	T	T	T	T	-	K	K	T	T	T	K	K	K	T	K	T	K	T	T	K	T	T	T	K	K	-	K	T	T	T	K	T
CD827928:366	R	R	R	R	R	R	-	R	R	R	R	R	R	R	R	R	R	R	R	R	R	R	R	R	A	R	R	R	R	R	R	R	R	R	R	R	R	R	R	R	R	R	R	R	R	R	R	R	R
CD827928:369	R	G	R	R	G	R	R	R	R	R	R	R	R	R	G	R	R	R	R	R	R	G	R	R	G	R	R	R	G	G	R	R	R	G	R	R	R	R	R	R	G	R	R	R	R	R	R	G	R
CD827928:397	T	Y	T	Y	T	T	T	T	T	T	T	T	Y	T	T	T	T	T	Y	T	Y	T	T	T	T	T	T	T	T	T	T	Y	T	T	T	T	Y	Y	T	T	T	T	T	Y	Y	T	T	T	Y
CD827928:477	C	Y	C	C	Y	C	C	C	C	C	C	C	C	C	Y	C	C	C	C	C	C	Y	C	C	C	C	C	C	Y	Y	C	C	C	Y	C	C	C	C	C	C	Y	C	C	C	C	C	C	Y	C
CD827928:480	S	G	S	S	G	S	S	S	S	S	S	S	S	S	G	S	S	S	S	S	S	G	S	S	S	S	S	S	G	G	S	S	S	G	S	S	S	S	S	S	G	S	S	S	S	S	S	G	S
CD827928:507	Y	C	Y	C	C	Y	Y	Y	Y	Y	Y	Y	Y	Y	C	Y	Y	C	Y	Y	Y	C	Y	Y	Y	Y	Y	Y	C	C	C	Y	C	C	Y	Y	Y	Y	Y	Y	C	C	Y	Y	Y	Y	C	C	Y
CD827928:537	T	T	T	T	T	T	T	T	T	T	T	T	T	T	T	T	T	T	T	T	T	T	T	T	T	T	T	T	T	T	T	T	T	T	T	T	T	T	T	T	T	T	T	T	T	T	T	T	T
CD827928:558	A	A	A	A	A	A	A	A	A	A	A	A	A	A	A	A	A	A	A	A	A	A	A	A	A	A	A	A	A	A	A	A	A	A	A	A	A	A	A	A	A	A	A	A	A	A	A	A	A
CD827928:594	K	K	K	K	K	K	K	K	K	K	K	K	-	K	K	K	K	K	K	K	K	-	K	K	K	K	K	K	K	K	K	K	K	K	K	K	K	K	K	G	K	K	K	K	K	K	K	K	K
CD827928:609	S	S	S	S	S	S	S	S	C	S	S	S	-	S	S	S	S	S	S	S	S	S	S	S	S	S	S	S	S	S	S	C	S	S	S	S	S	S	S	C	S	S	C	S	S	S	C	S	S
CD828069:111	G	G	G	R	G	G	-	R	G	-	G	G	G	G	R	G	G	G	R	G	G	R	R	G	G	R	-	R	R	G	R	G	-	-	G	G	R	R	G	G	G	R	G	G	G	R	G	R	R
CD828069:117	Y	Y	Y	Y	Y	Y	Y	Y	Y	-	Y	Y	Y	Y	Y	Y	Y	Y	Y	Y	Y	-	Y	Y	Y	Y	-	Y	Y	Y	Y	Y	-	-	Y	Y	Y	Y	Y	Y	Y	Y	Y	Y	C	Y	-	Y	Y
CD828069:129	G	G	G	G	R	G	G	R	G	G	G	G	G	G	G	G	G	-	G	R	G	R	R	G	G	R	-	G	G	G	R	G	-	-	G	G	G	G	G	G	G	G	R	G	-	G	G	R	G
CD828069:151	Y	Y	Y	Y	Y	Y	Y	Y	Y	Y	Y	Y	Y	Y	Y	Y	Y	Y	Y	Y	Y	Y	Y	Y	Y	Y	-	Y	Y	Y	Y	Y	C	Y	Y	T	Y	Y	Y	Y	-	Y	Y	Y	-	-	Y	Y	Y
CD828069:162	A	A	A	A	R	A	R	R	R	R	R	A	R	R	A	A	A	R	A	R	A	R	R	A	R	R	-	R	R	R	R	A	A	A	A	A	R	R	R	R	A	R	R	R	A	A	A	A	A
CD828069:189	Y	Y	Y	Y	Y	Y	Y	Y	Y	Y	Y	Y	Y	Y	Y	Y	Y	Y	Y	Y	Y	Y	Y	Y	Y	Y	-	Y	Y	Y	Y	Y	Y	Y	Y	Y	Y	C	Y	C	Y	Y	Y	Y	Y	Y	Y	Y	Y
CD828069:204	Y	Y	Y	Y	Y	Y	Y	Y	Y	Y	Y	Y	Y	Y	Y	Y	Y	Y	Y	Y	Y	Y	Y	Y	Y	Y	-	Y	Y	Y	Y	Y	Y	Y	Y	Y	Y	Y	Y	Y	Y	Y	Y	Y	Y	Y	Y	Y	Y
CD828069:252	R	R	R	R	R	R	R	R	-	-	R	R	R	R	R	R	G	G	-	R	R	R	R	R	R	R	-	R	R	R	R	R	R	R	R	G	R	R	R	R	G	R	R	R	R	R	R	G	R
CD828069:264	W	W	T	W	W	W	-	W	-	-	W	W	T	W	W	W	T	-	-	W	-	-	-	T	W	T	-	W	T	W	W	W	W	W	W	W	W	W	W	W	W	W	T	W	-	T	T	-	T
CD828207:103	C	C	C	C	C	C	-	C	-	C	C	C	-	C	C	C	C	C	-	C	-	C	C	-	C	C	C	C	C	C	C	-	C	C	C	-	C	C	C	C	C	C	-	-	-	-	C	C	C
CD828207:142	Y	K	T	K	K	T	T	K	K	K	T	K	T	T	T	T	T	K	-	T	-	T	T	K	-	T	K	T	T	T	T	-	T	T	T	T	T	T	T	T	T	T	-	-	-	T	T	K	T
CD828207:172	T	Y	T	Y	Y	T	T	Y	Y	-	T	Y	T	T	T	T	T	Y	T	T	T	T	T	Y	T	T	Y	T	T	T	T	-	T	T	T	T	T	T	T	T	T	T	-	-	-	T	T	Y	T
CD828207:187	G	G	G	G	G	G	G	G	G	G	G	G	G	G	G	G	G	G	R	G	G	R	G	G	G	G	G	G	G	G	G	G	G	G	G	G	G	G	G	G	G	G	S	-	-	G	G	G	G
CD828207:202	W	W	W	W	W	W	W	W	W	A	W	W	W	A	W	W	W	W	W	W	W	W	W	W	W	W	W	W	W	W	W	W	W	W	W	W	W	W	W	W	W	W	W	-	-	W	W	W	W
CD828207:211	T	Y	T	T	Y	T	T	Y	T	T	T	T	T	T	T	T	T	T	Y	T	T	T	T	Y	T	T	Y	T	T	T	T	T	T	T	T	T	T	T	T	T	T	T	T	T	T	T	T	T	T
CD828207:214	S	S	S	S	S	S	S	S	S	C	S	S	S	C	S	S	S	S	S	S	S	S	S	S	S	S	S	S	S	S	S	S	S	S	S	S	S	S	S	S	S	S	S	-	S	S	S	S	S
CD828207:224	G	G	G	G	G	G	G	G	G	G	G	G	G	G	G	G	G	G	G	G	G	G	G	G	G	G	G	G	G	G	G	G	G	G	G	G	G	G	G	G	G	G	G	-	G	G	G	G	G
CD828207:283	Y	Y	Y	Y	T	Y	Y	T	T	T	Y	Y	Y	T	Y	Y	Y	T	-	Y	Y	Y	Y	T	Y	Y	T	Y	Y	Y	Y	Y	Y	Y	Y	Y	Y	Y	Y	Y	Y	Y	Y	-	-	Y	Y	-	Y
CD828207:298	T	T	T	W	T	T	T	T	W	W	T	W	T	W	T	T	-	-	-	-	-	T	T	-	T	T	T	T	T	T	-	-	T	T	T	T	T	T	T	T	T	T	W	-	-	T	T	-	T
CD828207:388	S	S	S	S	G	S	-	-	-	S	S	-	-	G	S	S	S	S	S	S	S	C	S	G	S	S	G	S	S	S	-	-	S	S	S	S	S	S	S	S	S	S	S	-	-	S	S	S	S
CD828207:394	Y	Y	Y	Y	C	Y	-	-	-	Y	Y	-	-	C	Y	Y	Y	Y	Y	Y	Y	T	Y	C	Y	Y	-	Y	Y	Y	-	-	Y	Y	Y	Y	Y	Y	Y	Y	Y	Y	Y	-	-	Y	Y	Y	Y
CD828207:475	T	Y	T	T	-	T	-	-	-	-	Y	-	-	-	T	T	T	T	T	T	T	T	T	-	T	T	-	T	T	T	-	T	-	T	T	T	T	T	T	T	T	T	T	-	-	T	T	T	T
CD828207:505	C	C	C	C	-	C	C	-	C	-	C	-	C	-	C	C	C	C	C	C	C	C	C	-	C	C	-	C	C	C	Y	C	-	C	C	C	C	C	C	C	C	C	C	-	-	C	C	C	C
CD828379:109	M	M	M	M	M	M	M	M	M	M	M	M	M	M	M	M	M	M	M	M	M	A	M	M	M	M	M	M	M	M	M	M	M	M	M	M	M	M	M	M	M	M	M	-	-	M	M	M	M
CD828379:118	R	R	R	R	R	R	R	R	R	R	R	R	R	R	R	R	R	R	R	R	R	A	R	R	R	R	R	R	R	R	R	R	R	R	R	R	R	R	R	R	R	R	R	-	-	R	R	R	R
CD828379:397	S	S	S	S	S	S	S	S	S	S	S	S	S	S	S	S	S	S	S	S	-	S	S	S	S	S	S	S	S	S	S	S	G	S	S	S	S	S	S	S	S	S	S	-	S	S	S	S	S
CD828379:575	-	A	R	A	A	R	R	-	R	A	R	-	R	R	R	-	-	-	-	-	-	A	R	-	R	R	A	A	R	R	R	R	A	A	R	R	R	-	-	R	A	R	R	-	-	R	R	-	-
CD828379:613	A	A	A	R	A	A	A	A	-	R	A	A	A	A	A	-	-	-	-	-	-	A	A	-	A	A	A	R	A	A	A	A	R	A	A	A	A	A	-	A	A	A	-	-	-	-	A	-	-
CD828398:158	K	K	K	K	K	K	K	K	-	-	K	K	K	K	K	K	K	-	-	K	-	K	K	-	-	-	-	K	K	K	K	K	K	-	K	-	K	K	K	K	-	K	K	-	-	-	K	K	K
CD828398:177	Y	Y	Y	Y	Y	Y	Y	Y	-	-	Y	Y	Y	Y	Y	Y	Y	-	-	Y	Y	Y	Y	-	-	-	Y	Y	Y	Y	Y	Y	Y	Y	Y	Y	Y	Y	C	Y	-	Y	Y	-	-	Y	Y	Y	Y
CD828398:200	T	Y	T	T	T	T	T	T	-	-	T	T	-	T	T	T	T	-	-	T	T	T	T	-	-	Y	-	T	Y	T	T	T	T	T	T	T	T	T	T	T	T	T	T	-	-	T	T	T	T
CD828398:201	T	W	T	T	T	T	T	T	-	-	T	T	-	T	T	T	T	-	-	T	T	T	T	-	-	W	-	T	T	T	T	T	T	T	T	T	T	T	T	T	T	T	T	-	-	T	T	T	T
CD828398:285	T	T	T	T	T	T	T	T	-	-	T	Y	T	Y	T	T	T	-	Y	T	T	T	T	T	-	T	T	T	T	T	Y	T	Y	T	T	T	T	T	Y	T	T	T	T	-	-	T	-	T	T
CD828398:301	A	M	A	M	M	A	A	M	-	-	A	M	A	A	M	A	A	-	M	A	A	A	A	M	-	M	M	M	M	M	M	A	M	M	A	M	A	A	A	A	A	A	A	-	-	A	-	M	M
CD828398:319	T	K	T	K	K	T	T	K	-	-	T	K	T	T	K	T	T	-	K	T	T	T	T	K	-	K	T	K	K	K	K	T	T	K	T	K	T	T	T	T	-	T	T	-	-	T	-	K	K
CD828398:407	T	T	T	T	T	T	T	T	-	-	T	T	-	T	-	T	T	-	T	T	-	T	T	T	-	T	T	T	T	T	T	T	T	T	T	T	T	-	T	T	-	T	T	-	-	-	T	-	T
CD828398:423	T	W	T	W	W	T	T	W	-	-	T	W	T	T	W	T	-	-	W	T	-	T	T	W	-	W	W	W	W	W	W	T	W	W	T	W	T	-	T	T	-	T	T	-	-	-	W	W	W
CD828398:441	G	G	G	G	G	R	G	-	-	-	G	-	-	G	G	G	-	-	-	G	-	G	G	R	-	G	R	G	G	G	G	G	R	R	G	R	G	-	G	G	-	G	G	-	-	-	R	G	G
CD828398:459	A	A	A	A	A	A	A	-	-	-	A	A	-	A	A	A	-	-	-	-	-	A	A	-	-	A	A	A	A	A	A	A	R	A	A	A	A	-	A	M	-	R	A	-	-	-	A	A	R
CD828398:486	Y	Y	Y	T	Y	Y	T	-	-	-	T	T	Y	T	T	Y	-	-	-	T	-	T	T	-	-	Y	-	Y	Y	Y	Y	T	Y	Y	Y	Y	Y	T	-	T	-	T	T	-	-	-	T	T	T
CD828398:492	R	R	R	A	R	R	R	R	-	-	R	R	A	A	A	R	R	-	-	R	-	A	R	-	-	R	-	R	R	A	R	A	R	R	R	R	A	A	A	A	-	A	A	-	-	-	R	R	R
CD828398:500	R	R	R	R	R	R	R	R	-	-	R	R	A	A	R	R	R	-	-	R	-	A	R	-	-	R	-	A	R	A	A	R	R	R	R	R	R	R	R	A	-	A	R	-	-	R	R	R	R
CD828398:516	C	S	C	S	S	C	C	S	-	-	C	S	C	C	S	C	C	-	S	C	C	S	C	S	S	S	-	S	S	S	S	C	S	S	C	S	C	C	C	C	-	C	C	-	-	C	S	S	S
CD828398:522	C	C	C	C	C	C	C	C	-	C	C	C	C	C	C	C	C	C	C	C	C	C	C	C	C	C	C	M	C	C	C	C	C	C	C	C	C	C	C	C	C	C	C	-	-	C	C	C	C
CD828398:603	C	C	C	C	C	C	C	C	-	-	C	Y	C	C	Y	C	C	C	C	C	Y	C	C	Y	Y	C	C	C	C	C	C	C	C	C	C	C	C	C	C	C	Y	C	C	-	-	C	C	C	C
CD828398:621	G	G	G	G	G	G	G	G	-	-	G	K	G	G	G	G	G	-	G	G	G	G	G	K	G	G	G	G	G	G	G	G	G	G	G	G	G	G	G	G	-	G	G	-	-	G	K	G	G
CD828597:153	A	A	-	R	A	-	-	A	R	R	R	-	R	R	R	R	R	A	-	R	R	R	R	R	R	R	R	A	R	R	A	A	A	R	R	R	R	A	R	R	A	A	A	R	R	R	R	A	A
CD828597:169	Y	Y	-	-	Y	-	-	C	Y	Y	Y	Y	Y	Y	Y	C	Y	C	-	C	C	Y	Y	Y	Y	Y	C	C	Y	Y	C	Y	C	Y	Y	Y	Y	Y	Y	Y	Y	Y	Y	Y	Y	Y	C	Y	Y
CD828597:193	R	R	-	-	R	-	-	A	R	R	R	R	R	R	R	A	R	A	-	M	A	R	R	R	R	R	-	A	-	-	A	R	A	R	R	R	R	R	R	R	R	R	R	R	R	R	A	R	R
CD828597:217	R	R	-	-	A	-	A	R	A	A	A	A	R	A	R	R	A	R	-	A	R	A	A	R	A	R	R	A	A	-	R	R	A	A	A	A	R	A	A	A	A	A	R	R	R	R	R	A	A
CD828597:225	A	A	-	-	A	A	W	W	A	A	A	W	A	A	A	-	A	W	W	W	W	A	A	A	A	A	-	W	A	A	W	A	W	A	A	A	A	A	A	A	A	A	A	A	A	A	W	A	A
CD828597:232	G	G	-	-	-	G	S	S	G	G	G	S	G	G	G	-	G	S	S	S	S	G	G	G	G	G	-	S	G	G	S	G	S	G	G	G	G	G	G	G	G	G	G	G	G	G	S	G	G
CD828633:384	A	A	A	A	-	A	A	W	W	-	A	W	W	-	A	A	A	A	A	A	A	A	W	A	A	A	A	A	-	-	A	A	W	A	-	A	A	W	A	A	A	A	A	A	W	W	W	A	A
CD828633:395	Y	Y	Y	Y	-	Y	Y	C	Y	-	Y	Y	Y	-	Y	Y	Y	Y	Y	Y	Y	C	Y	Y	Y	Y	Y	H	-	-	Y	Y	Y	C	-	Y	Y	Y	Y	Y	Y	Y	Y	Y	C	Y	Y	Y	C
CD828633:407	S	S	-	S	S	S	-	S	-	-	S	S	-	-	S	S	S	S	S	S	-	C	S	S	S	S	S	S	-	-	S	S	S	C	S	S	S	S	S	S	S	S	S	S	S	S	S	S	S
CD828633:447	G	G	G	G	G	G	G	G	G	-	-	G	-	-	G	G	G	G	G	G	G	R	G	G	G	G	G	G	-	-	G	G	G	G	G	G	G	G	G	G	G	G	G	G	G	G	G	G	G
CD828633:463	S	S	S	G	S	S	G	S	S	-	-	S	S	-	S	S	S	G	G	S	S	G	S	S	S	G	G	S	-	S	S	S	S	S	S	S	G	S	G	S	G	S	S	S	S	S	S	S	S
CD828805:167	G	G	G	G	G	G	G	G	G	G	G	S	G	G	G	G	G	S	G	G	G	G	G	G	G	G	S	G	G	G	G	G	G	G	G	G	G	G	G	G	G	G	G	G	-	G	G	G	G
CD828805:183	A	R	A	A	A	A	A	A	A	A	A	R	A	R	A	A	A	R	A	A	A	A	A	A	A	A	R	A	A	A	A	A	A	A	A	A	A	A	A	A	A	A	A	A	A	A	A	A	A
CD828805:229	M	M	M	M	M	M	M	M	M	M	M	M	M	C	M	M	M	M	M	M	M	M	M	M	M	M	C	M	M	M	M	M	M	M	M	M	M	M	M	M	M	M	M	M	M	M	M	M	M
CD828805:246	T	T	T	T	T	T	T	T	T	T	T	T	T	Y	T	T	T	T	T	T	T	T	T	T	T	T	T	T	T	T	T	T	T	T	T	T	T	T	T	T	T	T	T	T	T	T	T	T	T
CD828805:273	W	W	W	W	W	W	W	W	W	W	W	W	W	T	W	W	W	W	W	W	W	W	W	W	W	W	W	W	W	W	W	D	W	W	W	W	W	W	W	W	W	W	W	W	W	W	W	W	W
CD828805:282	T	T	T	T	T	T	T	T	T	T	T	T	T	Y	T	T	T	Y	T	T	T	T	T	T	T	T	Y	T	T	T	T	T	T	T	T	T	T	T	T	T	T	T	T	T	T	T	T	T	T
CD830758:287	Y	Y	Y	Y	Y	Y	Y	-	Y	Y	Y	Y	Y	T	Y	Y	Y	Y	-	Y	-	-	Y	-	Y	Y	T	T	Y	Y	T	Y	T	Y	Y	Y	Y	Y	Y	Y	-	Y	Y	Y	Y	Y	Y	Y	Y
CD830758:299	T	T	T	T	T	T	T	T	T	T	T	T	T	Y	-	T	T	T	-	T	-	T	T	-	T	T	-	T	T	T	T	T	T	T	T	T	T	T	T	T	T	T	T	T	T	T	T	T	T
CD830758:472	K	K	K	K	K	K	K	K	K	K	K	-	K	K	K	K	K	K	K	K	K	K	K	K	-	K	-	G	-	K	G	K	G	-	K	K	K	K	K	K	-	K	K	-	-	-	-	T	K
CD830758:520	T	Y	T	T	Y	T	T	T	T	T	T	-	T	T	T	T	T	T	Y	Y	T	T	T	T	-	T	T	T	Y	Y	T	T	T	-	T	Y	Y	T	T	Y	Y	Y	T	T	-	T	T	T	T
CD830765:236	C	C	C	C	Y	C	C	Y	Y	C	C	C	C	C	Y	C	-	Y	C	-	C	-	C	-	-	C	-	C	C	-	C	C	C	-	C	C	C	C	C	C	C	C	-	-	-	-	-	-	C
CD830765:257	R	G	R	R	G	R	R	R	R	G	R	R	R	G	R	R	-	-	R	-	R	-	R	-	-	R	-	G	R	-	G	R	G	R	R	R	R	-	-	R	-	G	-	-	-	-	-	-	R
CD830765:350	G	K	G	G	K	G	G	-	K	G	G	G	G	G	K	G	G	-	-	-	G	-	G	-	-	-	-	G	G	-	G	G	G	K	G	K	G	G	G	G	-	G	-	-	-	G	-	G	-
CD830765:382	G	A	G	R	A	G	G	A	A	A	R	R	G	R	A	G	G	-	R	G	G	-	G	-	-	G	-	A	-	-	A	G	A	R	G	G	R	G	G	G	R	R	-	-	-	R	-	A	A
CD830765:385	G	G	G	G	-	G	G	G	G	G	G	G	G	G	G	G	G	-	G	G	G	G	G	-	-	G	-	G	-	-	G	G	G	G	G	G	G	G	G	G	G	G	-	-	-	R	-	G	G
CD830765:409	Y	Y	Y	T	T	Y	Y	T	T	T	Y	T	Y	T	T	Y	Y	T	Y	T	Y	Y	Y	-	-	Y	-	T	Y	-	T	Y	T	T	Y	Y	Y	Y	Y	Y	-	T	-	-	-	-	-	T	T
CD830765:467	T	T	T	T	Y	T	T	Y	Y	T	T	T	T	T	T	T	T	-	T	Y	T	T	T	-	-	T	-	T	T	-	T	T	T	T	T	Y	T	T	T	T	-	T	T	-	-	-	T	T	Y
CD830765:476	G	K	G	K	K	G	G	K	K	K	K	K	G	K	K	G	G	-	G	G	G	G	G	-	-	-	-	K	K	K	T	G	K	-	G	G	K	G	G	G	-	K	-	-	-	-	K	K	K
CD830797:142	R	A	R	-	R	R	R	A	A	A	A	-	R	-	-	-	R	A	A	R	R	A	R	R	A	R	A	A	A	A	A	R	A	A	-	R	-	-	R	R	-	R	R	R	-	R	R	A	-
CD830797:145	R	A	A	-	A	A	A	A	A	A	R	-	A	-	-	-	R	A	R	A	A	R	R	R	A	R	A	A	A	A	R	R	A	A	-	A	-	-	R	A	-	A	A	A	-	A	A	A	-
CD830797:163	W	T	T	-	T	T	T	T	T	T	W	-	T	-	-	T	W	T	W	T	T	W	W	W	T	W	T	T	T	T	W	W	T	T	T	T	-	T	W	T	-	T	T	T	-	T	T	T	-
CD830797:172	G	G	G	-	G	G	G	K	G	G	G	-	G	-	-	G	G	G	G	G	G	G	K	G	G	G	G	G	G	K	G	G	G	G	K	G	-	G	G	G	-	G	K	G	-	G	G	G	-
CD830797:175	T	Y	T	-	T	T	T	Y	Y	Y	Y	-	T	-	-	T	T	Y	Y	T	T	Y	T	T	Y	T	Y	Y	-	Y	Y	T	Y	Y	-	T	-	T	Y	T	-	T	T	T	-	T	T	C	-
CD830797:202	G	A	G	-	R	R	R	R	R	R	R	-	R	-	-	R	G	A	R	R	R	R	R	G	A	G	R	R	A	-	R	G	A	A	R	R	R	R	R	R	-	R	R	R	-	R	G	A	-
CD830797:214	G	R	G	-	G	G	G	R	R	R	R	-	G	-	-	G	G	R	R	G	G	R	-	G	R	G	R	R	A	-	R	G	R	R	G	G	R	G	R	G	-	G	-	G	-	G	G	R	-
CD830797:220	G	G	G	-	G	G	G	G	G	G	G	-	G	-	-	G	G	G	G	G	G	G	-	G	G	G	G	G	G	-	G	G	G	G	G	G	G	G	G	G	-	G	-	G	-	G	G	G	-
CD831144:344	C	C	C	C	C	C	C	C	C	C	C	-	-	C	C	C	C	C	Y	C	C	C	C	C	C	C	C	C	C	C	C	C	-	C	C	C	C	C	C	C	C	C	-	-	-	C	Y	C	C
CD831144:347	C	C	C	C	C	C	C	C	C	C	C	C	-	C	C	C	C	C	C	C	C	C	C	C	C	C	C	C	C	C	C	C	-	C	C	C	C	C	C	C	-	C	-	-	-	C	Y	C	C
CD831144:371	T	T	T	Y	T	T	T	T	T	Y	T	-	-	C	T	T	-	T	T	T	T	T	T	T	-	T	T	T	T	T	-	T	-	T	T	T	T	-	T	T	-	T	-	-	-	T	-	-	-
CD831388:302	-	T	T	T	T	T	T	T	T	T	T	T	T	T	T	T	T	-	-	T	-	-	C	T	-	T	T	T	T	T	-	T	T	T	T	T	T	T	T	T	-	T	T	-	-	-	T	Y	C
CD831533:276	G	G	G	S	G	S	S	G	S	S	G	-	G	S	G	-	G	G	G	G	S	S	S	-	G	G	S	S	G	S	G	-	-	G	G	G	G	G	S	-	S	-	-	-	-	S	-	G	G
CD831533:314	C	Y	T	Y	Y	Y	Y	C	Y	-	C	-	Y	Y	C	-	Y	C	Y	T	Y	Y	T	T	C	T	Y	Y	C	Y	Y	C	-	C	C	C	T	T	Y	-	Y	-	Y	-	-	Y	-	C	T
CD831533:377	A	A	A	A	A	A	A	A	A	-	A	-	A	A	A	A	A	A	A	A	A	A	A	M	A	A	A	A	A	A	A	A	A	A	A	A	A	A	A	-	A	-	A	-	-	A	-	A	A
CD831605:364	G	G	G	R	-	R	G	G	G	G	-	G	G	G	G	G	G	-	R	G	G	G	G	G	-	G	G	A	G	G	G	G	R	G	G	G	G	G	G	G	G	G	G	G	-	G	G	R	R
CD831726:453	R	-	R	R	A	-	-	A	R	R	R	-	-	R	A	R	R	R	-	R	G	-	R	-	A	R	R	R	R	A	R	-	R	A	R	R	R	-	R	R	-	R	R	-	-	R	G	R	R
CD831726:483	R	R	A	R	G	R	-	-	R	A	A	R	R	R	R	A	A	R	R	R	A	-	A	A	R	A	R	R	A	-	R	R	A	G	R	A	-	R	-	R	-	A	-	-	-	A	A	R	A
CD831726:491	C	C	C	C	C	C	-	C	C	C	C	C	C	C	C	-	C	C	C	C	C	-	C	C	C	C	C	C	C	M	C	C	C	C	C	C	C	-	-	C	C	C	-	-	-	C	C	C	C
CD831726:513	Y	Y	C	Y	Y	C	-	Y	Y	C	-	Y	Y	Y	C	-	C	Y	Y	C	C	-	C	C	C	C	Y	Y	C	Y	Y	Y	C	Y	Y	C	C	-	-	Y	-	C	-	-	-	C	Y	Y	C
CD831726:528	A	A	W	A	A	-	-	-	-	A	-	A	A	A	A	-	A	A	A	A	A	-	A	A	A	A	A	A	A	-	A	A	A	A	A	A	-	-	-	A	-	A	-	-	-	A	A	A	A
CD831726:613	Y	Y	Y	Y	Y	Y	Y	Y	Y	T	Y	Y	Y	Y	T	Y	Y	Y	Y	Y	T	Y	Y	T	T	Y	Y	Y	T	Y	Y	Y	T	Y	Y	Y	Y	Y	Y	Y	T	T	-	-	-	Y	Y	Y	Y
CD831726:645	G	G	G	G	G	G	G	G	G	G	G	G	G	G	G	G	G	G	G	G	G	K	G	G	G	G	G	G	G	G	G	G	G	G	G	G	G	G	G	G	G	G	G	G	-	G	G	G	G
CD832109:512	K	K	K	K	K	K	K	K	K	K	K	-	K	K	K	K	G	K	K	G	K	G	K	K	K	K	K	K	K	K	K	-	K	K	K	-	-	K	K	K	G	K	G	G	K	G	K	K	G
CD832109:514	K	K	K	K	K	K	K	K	K	K	K	K	K	K	K	K	G	K	K	G	K	K	K	K	K	K	K	K	K	K	K	-	K	K	K	-	-	K	K	K	K	K	G	G	K	G	K	K	G
CD832109:526	-	G	G	-	G	G	G	G	G	G	G	G	G	R	G	G	G	G	G	-	G	R	G	G	G	G	G	G	G	G	G	-	G	G	G	-	-	G	G	G	G	G	G	G	G	-	G	G	G
CD832875:63	G	-	-	G	G	G	-	G	-	G	G	G	G	G	-	G	G	G	G	G	G	C	G	G	-	-	G	G	G	G	G	-	G	G	G	G	G	G	G	G	-	G	-	G	-	G	G	G	C
CD832875:315	C	T	T	C	C	C	T	C	T	C	C	C	C	C	T	C	C	C	-	C	-	-	C	C	-	T	C	C	C	C	C	T	C	Y	C	C	C	C	C	C	T	C	T	C	-	C	C	-	T
CD832875:377	-	A	R	R	A	A	R	A	A	R	A	A	R	A	R	R	A	R	-	-	-	A	A	-	-	A	A	A	R	R	A	R	R	R	A	R	A	R	A	A	R	A	A	-	-	R	R	-	R
CD832875:401	A	A	R	R	R	R	R	A	A	R	R	A	R	A	R	R	A	R	-	R	-	A	A	A	-	A	A	A	R	R	A	A	R	R	A	A	A	R	R	A	R	A	A	R	-	R	R	A	R
CD832875:428	Y	Y	Y	Y	Y	Y	Y	Y	Y	Y	Y	Y	Y	Y	Y	Y	Y	Y	-	Y	Y	Y	Y	Y	Y	Y	Y	Y	Y	Y	C	Y	Y	Y	Y	Y	Y	Y	Y	Y	Y	Y	Y	Y	Y	Y	Y	Y	Y
CD832875:455	R	R	R	R	R	R	R	R	R	R	R	R	R	R	R	R	R	R	-	R	R	R	R	R	R	R	R	R	R	R	A	R	R	R	R	R	R	R	R	R	R	R	R	R	R	R	R	R	R
CD832875:503	T	W	W	T	T	T	T	T	T	T	T	T	T	T	W	T	T	T	T	T	T	T	T	T	W	T	T	T	T	T	T	T	T	T	T	T	T	T	T	T	W	T	W	T	T	T	T	T	W
CD832875:509	R	G	G	R	R	R	G	R	G	R	R	R	R	R	G	R	R	R	R	R	R	G	R	R	G	G	R	R	R	R	A	G	R	R	R	R	R	R	R	R	G	R	G	R	R	R	R	R	G
CD832875:518	Y	T	T	Y	Y	Y	T	Y	T	Y	Y	Y	Y	Y	T	Y	Y	Y	Y	Y	Y	Y	Y	Y	T	T	Y	Y	Y	Y	C	T	Y	Y	Y	Y	Y	Y	Y	Y	T	Y	T	Y	Y	Y	Y	Y	T
CD832875:546	A	R	R	A	A	A	R	A	R	A	A	A	A	A	R	A	A	A	A	A	A	A	A	A	R	R	A	A	A	A	A	A	A	A	A	A	A	A	A	A	R	A	R	A	A	A	A	A	A
CD832897:277	A	C	A	M	C	A	A	C	M	C	C	A	-	-	C	A	A	M	M	A	A	C	A	A	C	A	A	A	M	C	-	A	-	C	A	M	A	A	C	A	M	C	A	-	-	A	A	C	M
CD832897:383	A	A	A	A	A	A	A	A	A	A	A	A	A	-	A	A	A	A	-	-	-	A	A	A	A	A	-	A	A	A	-	A	A	A	A	A	A	A	A	A	A	A	-	A	-	A	A	A	A
CD833051:177	R	R	R	R	A	R	R	R	A	A	R	R	R	R	R	R	R	R	R	R	R	A	R	R	R	A	R	R	R	A	A	R	R	R	R	A	A	R	R	R	A	A	R	R	R	R	-	R	A
CD833051:267	T	K	T	T	K	T	T	T	T	T	T	T	T	T	T	T	T	-	T	T	T	T	T	T	-	T	T	T	T	K	T	T	T	T	T	T	T	T	T	T	K	T	T	T	-	T	T	T	G
CD833051:345	A	A	W	W	A	A	W	A	A	W	W	-	W	A	A	-	W	-	W	W	-	A	W	-	W	A	W	W	W	A	A	W	A	W	A	A	W	-	A	A	A	A	W	W	-	W	-	-	A
CD833051:348	Y	C	Y	Y	C	Y	Y	-	Y	Y	Y	Y	Y	C	Y	-	Y	-	C	Y	-	C	Y	Y	Y	C	Y	Y	Y	C	C	Y	C	Y	C	C	-	-	Y	C	C	C	Y	Y	-	Y	-	Y	-
CD833051:386	T	T	T	T	T	T	T	-	T	T	T	T	T	T	T	T	T	T	T	T	T	H	T	T	T	T	T	T	T	T	T	T	T	T	T	T	T	T	T	T	T	T	T	T	T	T	T	T	T
CD833110:140	R	G	R	R	R	R	R	R	A	R	R	R	-	A	R	R	R	R	R	R	-	R	R	R	R	R	-	R	R	R	R	R	R	R	-	R	R	R	R	R	R	R	R	R	R	R	R	R	G
CD833110:163	A	A	A	A	A	A	A	A	A	A	A	-	-	A	A	A	A	A	A	A	A	R	A	A	A	A	A	A	A	A	A	A	A	A	A	A	A	A	A	A	A	A	A	A	A	A	A	A	A
CD833273:84	C	Y	C	C	Y	C	C	C	C	C	-	-	-	C	Y	-	C	C	C	C	C	C	C	C	Y	Y	C	C	C	Y	C	C	Y	C	C	C	-	-	C	-	C	Y	-	-	-	-	-	Y	C
CD833273:96	C	C	C	M	C	C	C	C	M	C	-	-	-	C	C	-	C	C	C	C	C	C	C	C	C	C	C	C	C	C	C	C	C	C	C	C	-	-	C	-	C	C	-	-	-	C	C	C	C
CD833273:102	K	K	K	K	G	K	K	K	K	G	K	-	-	K	G	-	K	K	K	K	K	K	K	K	G	G	K	G	K	G	G	K	K	K	K	K	-	-	K	-	K	K	K	-	-	K	K	G	K
CD833273:110	W	A	W	A	A	W	W	A	W	A	A	-	-	W	A	-	W	A	W	W	W	A	W	A	A	W	W	A	A	A	A	W	A	A	W	A	-	-	A	-	A	W	W	-	-	W	A	A	A
CD833273:210	Y	T	T	T	T	Y	Y	T	-	T	-	-	-	Y	T	Y	T	T	-	Y	Y	Y	T	T	T	T	T	T	T	T	T	-	T	T	-	T	T	T	-	-	T	T	-	-	-	-	T	T	T
CD833273:213	K	G	G	G	G	K	K	G	-	G	-	-	-	K	G	K	G	G	-	K	K	G	G	G	G	G	G	G	G	G	G	-	G	G	-	G	G	G	K	-	G	G	-	-	-	-	G	G	G
CD833273:253	T	K	T	K	K	T	T	K	-	K	-	K	-	T	K	T	T	T	K	T	-	T	T	K	K	Y	K	K	K	K	K	T	K	K	T	K	K	T	-	-	K	T	-	-	-	-	K	K	K
CD833273:264	T	T	T	T	T	T	T	T	-	T	-	-	-	T	T	-	T	T	T	T	-	T	T	T	T	T	T	T	T	T	T	T	T	T	T	T	T	-	-	-	T	T	-	-	-	T	-	T	T
CD833273:276	A	R	A	R	G	A	A	A	-	A	-	-	-	A	G	A	A	A	A	A	-	A	A	A	G	G	A	A	A	G	G	A	A	A	A	A	-	A	A	-	A	G	-	-	-	A	-	R	A
CD833273:285	C	C	C	C	C	-	C	C	-	C	-	-	-	C	C	-	C	C	Y	C	C	C	C	Y	C	C	Y	C	C	C	C	-	Y	Y	C	C	-	-	-	C	C	C	-	-	-	C	Y	Y	C
CD833273:286	A	R	A	A	R	-	A	R	-	A	-	-	-	A	R	-	A	A	A	A	A	A	A	A	R	A	A	R	A	R	R	-	A	A	A	A	-	-	-	A	A	A	-	-	-	A	-	A	A
CD833273:291	A	M	M	C	C	-	M	M	-	C	-	-	-	M	C	-	A	M	M	M	M	M	M	M	C	C	M	C	A	C	C	-	C	M	M	M	-	-	-	M	A	C	M	-	-	M	C	C	A
CD833273:352	R	G	R	G	G	R	R	G	R	G	G	R	G	R	G	R	R	G	R	R	R	G	R	G	G	R	G	G	G	G	G	-	G	G	R	G	G	R	G	R	G	R	R	-	-	R	G	G	G
CD833273:420	A	W	A	W	W	A	A	W	-	A	W	-	A	A	W	A	A	W	A	A	A	A	A	A	W	A	A	W	W	W	W	A	-	-	A	W	W	A	A	A	A	A	A	-	-	A	A	A	W
CD833273:433	A	A	A	-	A	A	A	-	-	A	A	-	A	A	A	A	A	A	A	A	A	A	A	A	A	A	A	A	A	A	A	A	A	A	A	A	-	A	A	A	A	A	A	-	-	A	-	A	A
CD833333:26	G	R	R	-	R	R	G	R	-	G	R	R	G	G	R	R	G	R	R	G	R	G	R	G	R	G	R	G	R	R	-	G	G	R	G	G	R	R	R	G	R	-	-	-	G	G	G	R	R
CD833333:73	Y	Y	T	Y	T	T	T	Y	Y	Y	Y	Y	Y	Y	T	T	Y	Y	Y	Y	T	T	T	Y	Y	T	C	Y	Y	T	T	T	Y	T	Y	T	Y	T	Y	Y	T	Y	T	T	Y	Y	Y	Y	T
CD833333:121	Y	Y	Y	Y	Y	Y	C	T	Y	Y	T	Y	Y	Y	Y	Y	Y	Y	Y	Y	Y	C	Y	T	T	C	T	Y	T	Y	C	Y	Y	Y	Y	C	T	Y	T	Y	Y	Y	C	Y	Y	Y	Y	T	Y
CD833333:130	C	C	C	Y	C	Y	T	C	Y	Y	C	C	C	C	C	C	C	C	C	C	C	-	C	C	C	-	C	Y	C	Y	-	Y	Y	C	C	-	C	Y	C	C	C	Y	-	C	C	C	C	C	C
CD833333:405	W	W	W	W	W	W	A	T	W	A	T	W	W	W	W	W	W	W	W	W	W	A	W	T	T	A	T	W	T	W	A	W	W	W	W	A	T	W	T	W	W	W	A	W	W	W	W	T	W
CD834960:81	C	C	C	-	C	C	C	Y	C	C	Y	C	C	C	C	Y	C	C	C	C	C	Y	C	-	C	-	Y	-	Y	C	C	C	C	Y	C	Y	C	Y	C	C	Y	-	C	C	-	-	-	C	C
CD834960:177	C	S	C	S	S	C	C	S	S	S	S	S	C	C	S	C	C	S	S	C	C	S	C	S	-	C	S	C	-	S	C	-	C	S	C	S	C	S	C	C	S	-	C	C	C	C	-	S	C
CD834960:192	R	G	R	G	G	R	R	G	G	G	G	G	R	R	G	G	R	-	R	R	R	G	R	G	-	R	G	R	-	G	R	R	R	G	R	G	R	G	R	R	G	G	R	R	R	R	R	G	R
CD834960:432	A	R	R	R	R	A	R	R	A	A	R	-	R	R	R	R	R	R	A	R	R	R	-	R	R	R	R	R	R	R	R	A	R	R	R	R	R	R	R	R	R	A	R	R	R	R	R	A	R
CD834960:457	G	G	G	R	R	G	R	R	R	G	G	-	G	G	G	G	G	R	R	G	G	G	G	G	R	G	G	G	G	G	G	-	G	G	G	G	G	G	G	G	G	G	G	G	G	G	G	A	R
CD834960:524	G	K	G	K	K	G	G	K	K	K	K	-	G	G	K	K	G	K	K	G	G	-	G	K	K	G	K	G	K	K	G	G	G	K	G	K	G	K	G	G	K	K	G	G	G	G	K	K	G
CD835401:135	C	C	C	Y	C	C	C	C	C	C	C	C	C	C	C	C	C	C	C	C	C	-	C	C	C	C	C	C	C	-	C	C	C	C	C	C	C	C	C	C	C	C	C	C	C	C	C	C	C
CD835401:154	C	-	C	C	Y	Y	C	C	C	C	C	C	C	C	C	C	C	C	C	C	C	-	C	C	Y	C	C	Y	C	-	C	C	C	-	C	C	C	C	C	C	C	C	C	C	C	C	C	Y	C
CD835401:159	T	T	T	T	T	T	T	T	T	T	T	T	T	T	T	T	T	T	Y	T	T	-	T	T	T	T	T	T	-	-	T	T	T	-	T	T	T	T	T	T	T	T	T	T	T	T	T	T	T
CD835401:343	Y	T	Y	Y	T	-	Y	T	T	Y	Y	Y	T	Y	T	Y	Y	T	-	Y	Y	-	Y	T	T	Y	-	T	T	T	-	Y	T	-	Y	T	Y	Y	Y	Y	T	Y	Y	Y	Y	Y	T	T	Y
CD835401:413	A	R	A	A	R	R	A	R	R	A	A	A	R	A	R	A	A	R	R	A	A	-	A	A	R	A	R	R	R	R	R	A	R	R	A	A	A	A	A	A	R	A	A	A	A	A	R	R	A
CD835401:481	M	M	M	M	-	M	M	M	M	M	M	M	M	C	M	M	M	M	M	M	M	C	C	M	M	M	-	M	M	-	M	M	M	C	M	M	M	M	M	M	M	M	M	M	M	M	M	M	M
CD835401:483	Y	Y	Y	Y	-	C	Y	C	C	Y	Y	Y	C	Y	C	Y	Y	Y	Y	Y	Y	C	T	C	C	Y	-	C	C	-	C	Y	C	-	Y	C	Y	Y	Y	Y	C	Y	Y	Y	Y	Y	C	C	Y
CD835401:504	T	Y	Y	Y	T	-	T	T	-	Y	T	Y	T	T	Y	Y	Y	Y	Y	Y	T	T	T	Y	Y	Y	-	T	Y	-	Y	Y	Y	-	Y	Y	Y	Y	Y	Y	Y	Y	Y	Y	Y	Y	Y	Y	Y
CD835401:505	Y	Y	Y	Y	-	-	C	C	-	Y	Y	Y	Y	C	Y	Y	Y	Y	Y	Y	C	C	Y	Y	Y	Y	-	C	Y	-	Y	Y	Y	-	Y	Y	Y	Y	Y	Y	Y	Y	Y	Y	Y	Y	Y	Y	Y
CD835401:569	A	-	A	A	-	A	-	A	A	A	A	A	A	A	A	A	A	A	A	A	A	-	A	A	A	A	-	A	A	A	A	A	A	-	A	A	A	A	A	A	A	A	A	A	A	A	A	A	A
CD835512:111	-	A	A	A	A	A	R	R	A	-	R	A	A	A	R	R	-	A	-	A	R	-	A	R	A	-	A	A	R	-	A	R	R	R	R	A	A	R	R	R	-	A	-	-	-	-	R	R	R
CD835512:130	M	M	M	M	M	M	M	M	M	-	M	M	M	M	M	M	M	M	M	M	M	-	M	M	-	-	M	M	M	M	M	M	M	M	M	M	M	M	M	M	M	M	M	-	-	-	M	M	M
CD835605:79	-	C	C	-	C	C	C	-	C	C	C	-	C	C	C	C	C	-	-	-	-	A	C	-	C	-	-	C	C	C	C	-	C	C	C	C	C	C	-	C	-	C	-	-	-	-	-	C	C
CD835605:81	-	A	C	-	A	A	C	-	A	A	A	A	A	A	A	A	A	-	-	-	-	A	A	A	A	-	-	A	A	A	A	-	A	A	A	A	A	A	-	A	-	A	-	-	-	-	C	A	A
CD835605:491	R	-	R	R	R	R	A	R	R	A	R	-	-	R	R	-	R	R	-	R	-	G	R	-	A	A	R	A	R	A	R	R	A	A	R	-	R	R	R	R	R	R	A	-	-	R	R	R	R
CD835605:500	T	-	T	T	T	T	T	T	T	T	T	-	-	T	T	-	T	T	-	T	-	G	T	-	T	T	T	T	T	T	T	T	T	-	T	-	T	T	T	T	T	T	T	-	-	T	-	T	T
CD835778:71	Y	Y	Y	Y	T	Y	Y	T	Y	Y	Y	-	Y	Y	Y	Y	Y	Y	-	Y	Y	Y	Y	Y	T	Y	Y	T	T	T	T	Y	Y	T	Y	Y	Y	Y	-	Y	Y	Y	Y	-	-	-	T	T	Y
CD835778:389	T	W	T	W	T	W	W	T	W	W	W	W	W	T	T	W	W	T	W	T	-	W	W	W	W	T	W	W	T	W	W	T	W	T	T	T	W	W	W	T	T	T	T	T	W	W	W	W	W
CD835778:431	G	R	G	R	G	G	G	G	R	G	R	R	R	G	G	R	R	R	R	G	-	G	R	R	R	G	R	R	R	R	R	G	G	G	G	-	G	R	R	G	G	G	G	G	G	G	R	R	R
CD835778:484	C	C	C	C	C	C	C	C	C	C	C	Y	C	C	C	C	C	C	-	C	C	C	C	C	C	C	-	C	C	C	C	C	C	C	C	C	C	C	C	C	C	C	C	-	C	-	C	C	C
CD835966:253	T	-	T	-	-	T	T	T	T	T	-	T	T	T	-	T	T	T	Y	T	T	-	-	T	T	T	T	T	T	T	T	T	T	-	T	T	T	T	T	T	T	T	-	-	-	-	T	-	T
CD835966:255	G	-	G	-	-	G	G	G	G	G	-	G	G	G	-	G	G	G	-	G	G	-	G	G	G	G	G	G	G	G	G	G	G	-	G	G	G	G	G	G	-	G	-	-	-	G	G	-	G
CD835966:282	T	-	T	-	-	T	T	T	T	T	-	T	T	T	-	T	T	Y	T	T	T	-	T	T	T	T	T	T	T	T	T	T	T	-	T	T	T	T	T	T	T	T	-	-	T	-	T	-	T
CD836191:291	Y	Y	Y	T	Y	Y	Y	Y	-	Y	Y	Y	Y	Y	-	Y	Y	Y	Y	Y	Y	T	Y	-	-	Y	Y	Y	Y	Y	Y	Y	Y	Y	Y	Y	Y	Y	Y	Y	Y	T	Y	-	-	Y	Y	Y	Y
CD836191:301	C	C	C	C	C	C	C	C	C	C	C	C	C	C	C	C	C	C	C	C	C	S	C	-	-	C	C	C	C	C	C	C	C	C	C	C	C	C	C	C	C	C	C	-	-	C	C	C	C
CD836191:318	G	K	G	G	K	G	G	K	G	G	G	G	G	G	K	G	G	K	G	G	G	G	G	-	-	G	G	G	K	K	K	G	G	K	G	K	G	G	G	G	G	G	-	-	-	G	G	G	K
CD836191:339	C	Y	C	C	Y	C	C	C	C	Y	C	C	C	C	Y	C	C	C	C	Y	C	C	C	-	-	C	C	Y	C	Y	C	C	Y	Y	C	Y	C	C	C	C	Y	C	-	-	-	C	Y	Y	C
CD836191:366	Y	Y	Y	Y	Y	Y	T	Y	T	Y	T	Y	Y	T	Y	Y	Y	-	Y	Y	Y	T	Y	-	-	Y	Y	Y	Y	T	Y	Y	Y	Y	Y	T	Y	Y	Y	Y	Y	T	-	-	-	-	Y	Y	Y
CD836426:114	A	A	A	A	A	-	R	-	-	A	A	A	R	-	A	A	A	-	-	A	-	-	A	A	-	-	A	A	A	A	-	R	A	A	R	A	R	A	-	R	A	-	-	-	-	-	A	A	A
CD836426:285	M	C	M	C	C	C	-	C	M	-	C	M	-	C	C	M	C	-	M	C	-	A	C	C	C	C	C	C	C	C	M	C	M	M	C	M	M	C	C	C	C	M	-	-	-	-	M	C	C
CD836426:432	K	G	G	G	G	G	G	G	-	-	G	G	G	G	G	G	G	-	G	G	-	K	G	G	G	G	G	G	G	G	G	K	G	G	K	G	K	G	-	G	G	G	-	-	-	-	G	G	G
CD836426:440	C	C	Y	C	C	C	C	C	-	-	C	Y	Y	C	C	C	C	-	C	C	-	C	C	C	C	C	C	C	C	C	C	Y	C	Y	Y	C	Y	C	-	C	C	C	-	-	-	-	C	C	Y
CD836426:492	T	T	T	T	T	T	T	T	T	T	T	W	-	T	T	T	T	-	T	T	-	T	T	-	T	T	T	T	T	T	T	T	T	T	T	T	T	T	-	T	T	T	-	-	-	-	T	T	T
CD836426:498	C	C	C	C	C	C	C	-	C	C	C	Y	C	C	C	-	C	-	C	C	-	C	C	-	C	C	C	C	C	C	C	C	C	C	C	C	C	C	-	C	C	C	-	-	-	-	H	C	C
CD836605:318	Y	-	Y	Y	C	Y	Y	C	Y	C	C	-	Y	Y	C	Y	Y	-	-	Y	C	Y	Y	-	C	-	C	C	-	C	-	Y	Y	C	Y	Y	-	Y	C	Y	-	C	C	C	-	C	-	C	C
CD836695:325	T	T	-	T	T	T	T	-	Y	-	-	Y	T	-	T	T	T	-	Y	T	-	T	T	Y	-	-	-	Y	T	T	C	T	Y	T	T	T	T	T	T	T	T	Y	-	T	T	-	T	-	T
CD836695:632	A	A	A	R	A	-	A	A	-	-	A	-	A	-	A	A	A	-	-	A	A	A	A	R	-	A	-	R	A	A	-	A	R	A	A	A	A	A	A	A	A	R	A	A	A	A	A	-	-
CD837066:400	R	R	R	R	R	R	-	R	R	-	R	-	-	R	R	R	R	R	R	R	R	-	R	R	R	R	A	R	R	R	R	R	R	R	R	R	R	R	R	R	R	R	R	R	R	R	R	R	R
CD837167:246	A	-	A	-	A	A	A	A	-	A	A	A	A	A	A	A	A	A	-	A	A	A	A	A	-	R	-	A	A	A	-	A	-	A	A	A	A	A	A	A	A	A	A	-	-	-	-	A	A
CD837498:204	C	Y	Y	Y	Y	Y	Y	Y	Y	Y	Y	Y	Y	Y	Y	-	Y	Y	Y	Y	-	-	Y	-	-	-	-	Y	Y	Y	Y	Y	Y	Y	C	Y	C	Y	Y	C	Y	C	-	-	-	-	-	Y	Y
CD837498:242	W	W	W	W	W	W	W	W	W	W	W	W	W	W	W	W	W	W	W	W	-	-	W	-	-	-	W	W	W	-	W	W	W	W	W	W	W	W	W	W	-	W	-	-	-	-	-	W	W
CD837498:354	C	C	C	Y	C	C	C	C	C	C	C	C	C	C	C	C	C	-	-	-	-	C	-	-	-	-	C	C	C	-	C	C	C	C	C	C	C	C	-	C	C	C	-	-	-	-	C	C	C
CD837498:364	G	G	G	R	G	-	G	G	G	G	G	G	R	R	R	R	R	-	-	-	-	G	-	-	-	-	-	R	G	-	R	G	R	G	R	G	G	G	-	R	G	R	-	-	-	-	-	G	G
CD837498:375	Y	C	C	C	C	Y	C	C	C	C	C	C	Y	Y	Y	Y	C	C	-	-	-	C	-	-	-	C	-	Y	C	C	Y	C	Y	C	Y	Y	C	C	C	C	C	Y	-	-	-	-	-	C	C
CD837498:555	Y	Y	Y	Y	Y	Y	Y	Y	Y	Y	Y	Y	Y	Y	Y	Y	Y	Y	-	Y	-	-	-	-	-	Y	Y	Y	Y	Y	Y	Y	Y	Y	Y	Y	Y	Y	Y	Y	-	Y	-	-	-	-	-	Y	Y
CD840660:58	C	C	C	C	C	-	C	C	C	S	C	C	C	C	S	C	C	C	-	C	C	S	C	C	S	C	C	C	C	C	C	-	C	-	C	C	-	C	S	C	C	-	C	C	C	C	C	-	C
CD840660:65	A	A	A	A	R	-	A	R	R	A	A	A	A	A	R	A	A	A	-	A	A	R	A	R	R	A	A	R	A	A	A	A	R	-	A	A	A	A	R	A	A	A	A	A	A	A	A	-	A
CD840660:131	G	S	G	S	S	S	G	S	S	S	G	G	S	G	G	G	G	G	-	G	G	S	G	G	S	G	S	S	G	G	S	G	S	G	G	S	G	G	S	G	G	G	G	G	G	G	S	G	G
CD840660:150	C	S	C	-	S	C	C	S	S	S	C	C	S	C	C	C	C	C	-	C	C	S	C	C	S	C	S	C	C	C	S	C	S	C	C	S	C	C	S	C	C	C	C	C	C	C	S	C	C
CD840751:25	R	A	R	-	A	R	R	A	R	A	A	A	R	R	A	R	R	A	R	R	R	A	R	R	A	R	R	A	A	A	A	R	A	A	R	R	R	R	R	R	A	R	R	R	-	R	A	A	R
CD840751:111	M	C	M	C	C	M	M	C	M	C	C	C	M	M	C	M	M	C	C	M	M	C	M	M	C	M	M	C	C	C	C	M	C	C	M	M	M	M	M	M	C	M	M	C	M	M	C	C	M
CD840751:117	Y	T	Y	T	T	Y	Y	T	Y	T	T	T	Y	Y	T	Y	Y	T	T	Y	Y	T	Y	Y	T	Y	Y	T	T	T	T	Y	T	T	Y	Y	Y	Y	Y	Y	T	Y	Y	T	Y	Y	T	T	Y
CD840751:141	W	W	W	W	W	W	W	W	A	W	W	W	A	W	W	W	A	W	W	W	A	W	A	W	W	A	W	W	W	W	W	W	W	W	W	A	W	A	A	A	W	W	A	A	W	W	W	W	A
CD840751:153	C	C	C	C	C	C	Y	C	C	C	C	C	Y	C	C	C	C	C	C	C	C	C	C	C	C	C	C	C	C	C	C	C	C	C	Y	C	C	C	C	C	C	Y	C	C	C	C	C	C	C
CD840751:159	C	C	C	C	C	C	Y	C	C	C	C	C	Y	-	C	Y	Y	C	C	Y	C	C	Y	Y	C	C	Y	C	C	C	C	-	C	C	Y	Y	C	Y	Y	C	C	Y	Y	Y	Y	Y	C	C	Y
CD841157:79	T	T	T	T	T	T	T	T	T	T	T	T	T	T	T	T	T	T	T	T	T	T	T	T	T	T	K	T	T	T	T	T	T	T	T	T	T	T	T	T	T	T	T	T	T	T	T	T	T
CD841306:40	-	T	T	T	T	T	-	T	T	T	-	T	T	T	T	T	-	Y	T	T	-	-	T	-	T	T	T	T	T	T	-	T	T	T	-	T	T	T	T	Y	T	-	T	-	T	-	T	T	T
CD841306:55	M	A	A	A	A	A	A	A	A	A	A	A	A	A	A	A	A	A	A	A	A	C	A	A	A	A	A	A	A	A	A	A	A	A	A	A	A	A	A	A	A	A	A	A	A	A	A	A	A
CD841306:95	T	T	T	T	T	T	T	Y	T	T	T	T	T	T	T	T	T	T	T	T	T	T	T	T	Y	T	T	T	T	Y	T	T	T	T	T	T	T	T	T	T	T	T	T	T	T	T	T	T	T
CD841306:110	T	T	T	T	T	T	T	T	T	T	T	T	T	C	T	T	T	Y	T	T	T	T	T	T	T	T	T	T	T	T	T	T	T	T	T	T	T	T	T	T	T	T	T	T	T	T	T	T	T
CD841306:116	G	G	G	G	G	G	G	S	G	G	G	G	G	G	G	G	G	G	G	G	G	G	G	G	S	G	G	G	G	S	G	G	G	G	G	G	G	G	G	G	G	G	G	G	G	G	G	S	G
CD841306:156	G	A	A	A	A	A	G	A	A	-	G	A	A	-	A	A	G	-	-	A	G	-	A	G	A	A	A	A	A	A	G	A	A	A	R	A	A	A	-	G	A	G	A	-	-	G	A	A	R
CD842383:63	C	C	C	C	C	C	C	Y	C	C	C	Y	Y	C	C	C	Y	C	C	C	C	-	C	Y	C	C	C	C	C	C	C	Y	C	Y	C	Y	C	C	C	C	C	C	C	C	C	Y	C	C	Y
CD842383:82	C	C	C	C	C	C	C	C	C	C	C	Y	C	C	C	C	C	C	C	C	C	-	C	C	C	C	C	C	C	C	C	C	C	C	C	C	C	C	C	C	C	C	C	C	C	C	C	C	C
CK991398:206	A	R	R	R	R	R	R	R	R	R	R	R	R	R	A	R	A	R	R	R	R	R	R	R	R	R	R	R	R	R	A	R	A	R	R	A	R	R	R	R	R	R	R	-	R	R	R	R	R
CK991398:281	G	G	G	G	G	G	G	G	G	G	G	G	G	G	G	G	G	G	G	G	G	G	G	G	G	G	G	G	G	G	G	G	G	G	G	G	G	G	G	G	G	G	G	G	G	G	G	G	G
CK991398:293	T	Y	Y	Y	Y	Y	Y	Y	Y	Y	Y	T	Y	Y	T	Y	T	T	Y	Y	Y	Y	T	Y	T	Y	Y	Y	Y	Y	T	Y	T	Y	Y	T	T	Y	Y	Y	Y	Y	Y	Y	Y	Y	Y	Y	T
CK991398:308	C	C	C	C	C	C	C	C	C	C	C	C	C	C	C	C	C	C	C	C	C	C	C	C	C	C	C	C	C	C	C	C	C	C	C	C	C	C	C	C	C	C	C	C	C	C	C	C	C
CK991398:311	T	Y	Y	Y	Y	Y	Y	Y	Y	Y	Y	T	Y	Y	T	Y	T	Y	Y	Y	Y	T	Y	Y	Y	Y	Y	Y	Y	Y	T	T	T	Y	Y	T	T	Y	Y	T	Y	Y	T	Y	Y	Y	Y	Y	T
CK991398:326	G	R	R	R	R	R	R	R	R	R	G	G	R	R	G	R	G	R	R	R	R	R	R	R	R	R	R	R	R	R	G	G	G	R	R	G	R	R	R	R	R	R	G	R	R	R	R	R	G
CK991398:419	G	G	G	G	G	G	G	G	-	G	G	G	G	G	G	G	G	G	G	G	G	G	G	G	G	G	G	G	G	G	G	R	G	G	-	G	G	G	G	G	G	G	-	-	R	-	G	-	G
CK991398:422	T	T	T	T	T	T	T	T	-	T	T	T	T	T	T	T	T	T	T	T	T	T	T	T	T	T	T	T	T	T	T	T	T	T	-	T	T	T	T	T	T	T	-	-	T	-	T	-	T
CK991404:63	A	A	A	A	A	A	A	A	A	A	A	A	A	A	A	A	A	A	A	A	A	A	A	A	A	A	A	A	A	A	A	A	A	A	A	A	A	A	A	A	A	A	A	A	A	A	A	A	A
CK991404:73	T	T	Y	T	T	T	Y	T	T	T	T	T	T	Y	T	T	Y	T	T	T	T	Y	Y	Y	T	Y	T	T	Y	T	T	T	T	T	Y	T	T	Y	T	Y	T	T	Y	T	T	Y	Y	T	T
CK991404:142	Y	Y	Y	T	T	Y	Y	T	Y	Y	Y	Y	Y	Y	T	Y	Y	Y	Y	Y	Y	Y	Y	Y	Y	Y	Y	Y	Y	Y	Y	Y	T	T	Y	Y	Y	Y	Y	Y	T	Y	Y	Y	Y	Y	Y	Y	Y
CK991404:145	Y	Y	Y	C	C	Y	Y	Y	Y	Y	Y	Y	Y	Y	C	Y	Y	Y	Y	Y	Y	Y	Y	Y	Y	Y	Y	Y	Y	Y	Y	Y	Y	C	Y	Y	Y	Y	Y	Y	C	Y	Y	Y	Y	Y	Y	Y	Y
CK991404:148	R	R	R	A	R	R	R	R	R	A	R	R	R	A	R	R	R	A	R	R	R	R	R	R	R	R	R	R	R	R	R	R	R	R	R	R	R	R	R	R	R	R	R	R	R	R	A	R	R
CN725982:222	A	R	R	R	R	R	R	R	R	R	A	R	R	A	R	A	A	R	R	R	A	-	A	R	R	R	-	R	R	R	-	R	R	R	A	A	R	A	A	A	R	A	A	A	R	A	A	R	A
CN725982:223	R	G	G	R	G	G	R	G	G	G	R	G	G	A	G	R	R	G	R	R	R	-	R	G	G	R	G	G	G	G	G	G	G	G	R	R	G	R	R	R	G	R	R	R	G	R	R	G	R
CN725982:238	G	G	G	G	G	G	G	G	G	G	G	G	G	G	G	G	G	G	G	G	G	R	G	G	G	G	G	G	G	G	G	G	G	G	G	G	G	G	G	G	G	G	G	G	G	G	G	G	G
CN725982:280	A	W	W	W	W	T	A	W	W	W	A	W	W	A	W	A	A	W	W	W	A	A	A	W	W	W	W	W	T	W	T	W	W	W	A	A	W	A	A	A	W	A	A	A	W	A	A	W	A
CN725982:289	A	R	R	R	R	G	A	R	R	R	A	R	R	A	R	A	A	R	R	R	A	A	A	R	R	R	R	R	R	R	G	R	R	R	A	A	R	A	A	A	R	A	A	A	R	A	A	R	A
CN725982:295	T	T	T	T	T	T	T	T	T	T	T	T	T	T	T	T	T	T	T	T	T	Y	T	T	T	T	T	T	T	T	T	T	T	T	T	T	T	T	T	T	T	T	T	T	T	T	T	T	T
CN725982:335	C	Y	Y	Y	Y	-	C	Y	Y	Y	C	Y	Y	C	Y	C	C	Y	C	-	C	C	C	Y	Y	Y	-	T	Y	Y	Y	Y	Y	Y	C	C	Y	C	C	C	Y	C	C	C	Y	C	C	Y	C
CN725982:340	C	C	C	-	C	-	C	C	C	C	C	C	C	C	C	C	C	Y	C	-	C	C	C	C	C	C	-	C	C	C	C	C	C	C	C	C	C	C	C	C	C	C	C	C	C	C	C	C	C
CN725982:370	R	R	R	A	A	A	R	R	R	R	R	R	R	A	R	R	R	A	R	R	R	R	R	R	R	R	-	A	R	R	R	R	R	R	R	R	R	R	R	R	R	R	R	R	R	R	R	R	R
CN725982:391	R	G	G	-	G	-	-	G	G	G	R	G	G	-	G	R	R	G	R	G	R	R	R	G	G	G	-	G	G	G	G	G	G	G	R	R	G	R	R	R	G	R	R	R	G	R	R	G	R
CN725982:476	G	G	G	G	G	-	G	S	G	G	C	G	G	-	G	-	-	G	G	-	G	G	G	G	G	G	G	S	G	S	G	S	G	G	G	G	G	-	G	G	G	G	-	G	G	G	G	S	G
CN725982:488	A	A	A	A	A	-	-	A	A	A	A	A	A	-	A	-	A	A	A	-	M	M	M	A	A	M	A	M	A	A	M	M	A	A	A	A	A	-	M	A	M	A	-	A	M	A	A	A	A
CN725982:490	T	T	T	T	Y	-	T	Y	T	T	C	Y	T	-	Y	Y	C	T	T	-	T	Y	T	T	T	T	T	Y	T	Y	T	Y	T	T	T	T	T	-	T	T	T	T	-	T	T	T	T	Y	T
CN725982:494	G	A	R	A	A	-	G	R	R	R	G	R	R	-	A	R	-	R	R	-	G	G	G	R	A	R	R	R	R	R	R	R	R	A	G	G	R	-	G	G	R	G	-	G	R	G	G	R	G
CN726319:319	Y	Y	Y	Y	Y	-	Y	-	C	Y	C	Y	Y	Y	Y	Y	Y	Y	Y	C	Y	T	Y	Y	Y	Y	Y	Y	Y	Y	Y	Y	Y	Y	Y	Y	Y	Y	C	Y	C	Y	Y	Y	Y	Y	Y	Y	Y
CN726319:322	A	W	A	A	W	-	-	-	A	A	A	A	A	A	W	A	A	A	A	A	A	A	A	A	W	A	A	A	R	W	A	A	A	W	A	-	A	A	A	A	A	A	A	A	A	A	A	W	A
CN726319:379	R	G	R	R	G	R	R	R	R	R	R	R	-	R	G	R	R	R	R	G	R	A	R	R	G	R	R	R	R	G	R	R	R	G	R	G	R	R	R	R	G	R	R	R	R	R	R	-	R
CN726319:442	R	A	R	R	-	R	R	-	R	A	R	R	A	-	A	R	R	R	-	A	A	R	R	R	A	R	R	R	-	A	R	R	R	A	R	A	R	R	R	R	A	R	R	R	R	R	R	A	R
CN727103:64	A	A	A	-	R	A	A	A	A	-	-	A	-	-	A	A	A	A	A	-	-	A	A	A	R	A	A	A	A	A	A	-	A	A	A	-	A	A	A	A	A	A	A	A	A	-	A	A	A
CN727103:69	C	C	C	Y	C	C	C	C	C	-	-	-	-	-	C	C	C	C	C	-	-	C	Y	C	C	C	C	Y	C	C	Y	C	Y	C	C	-	C	C	C	C	C	C	Y	C	C	-	C	C	C
CN727103:80	Y	Y	C	Y	Y	Y	C	Y	Y	-	-	C	C	-	Y	C	Y	Y	Y	-	-	Y	Y	Y	Y	C	Y	Y	Y	Y	Y	-	Y	C	C	-	C	Y	C	C	Y	Y	Y	C	Y	-	Y	Y	C
CN727103:83	A	A	A	A	R	A	A	A	A	-	-	A	-	-	A	A	A	A	A	-	-	A	A	A	R	A	A	A	A	A	A	-	A	A	-	-	A	A	A	A	A	A	A	A	A	-	A	A	A
CN727103:161	G	S	G	G	S	G	-	G	-	-	G	-	-	-	G	G	G	-	G	G	G	G	G	G	S	G	G	G	G	G	G	-	G	G	G	G	G	G	G	G	G	G	G	G	G	-	G	-	G
CN727103:182	G	G	G	-	G	G	-	G	-	-	-	-	-	-	G	G	G	-	G	G	G	G	G	R	G	G	G	G	G	G	G	-	G	G	G	G	G	G	G	G	G	G	G	G	G	-	G	-	G
CN727103:202	R	R	G	-	R	R	-	R	-	-	-	-	-	-	G	G	R	-	R	R	R	R	G	R	R	G	R	G	R	R	G	-	G	G	G	G	G	-	-	G	G	G	G	G	R	-	R	-	R
CN727103:339	S	G	G	G	G	G	G	G	-	-	-	-	-	G	G	G	G	G	-	-	R	G	G	G	G	G	G	G	G	G	G	G	G	G	G	G	G	G	G	G	G	G	G	G	G	G	G	G	G
CN727103:343	R	R	R	R	R	R	R	R	R	-	R	R	R	R	R	R	R	R	-	A	A	A	R	R	R	R	R	R	R	R	R	R	R	R	R	R	R	R	R	R	R	R	R	R	A	A	R	R	R
CN727103:388	G	G	G	G	G	G	G	G	G	G	G	G	G	G	G	G	G	G	G	G	G	G	G	R	G	G	G	G	G	G	G	G	G	G	G	G	G	G	G	G	G	G	G	G	G	G	G	G	G
CN727103:408	C	C	C	C	Y	C	C	C	C	C	C	C	C	C	C	C	C	C	C	C	C	Y	C	C	Y	C	C	C	C	C	C	C	C	C	C	C	C	C	C	C	C	C	C	C	C	C	C	C	Y
CN727103:427	Y	Y	C	C	Y	Y	C	Y	C	C	-	C	C	-	C	C	Y	C	Y	Y	Y	Y	Y	Y	Y	Y	Y	Y	Y	Y	Y	Y	Y	C	C	C	C	Y	Y	C	C	C	C	C	Y	C	Y	Y	Y
CN727103:429	T	T	T	T	T	T	T	T	T	T	T	T	T	-	T	T	T	T	T	T	T	Y	T	T	T	T	T	T	T	T	T	T	T	T	T	T	T	T	T	T	T	T	T	T	T	-	T	T	T
CN727107:32	S	S	S	S	S	S	S	S	S	S	S	S	S	S	S	S	S	S	S	S	S	S	S	S	S	G	S	C	-	S	S	S	S	S	S	G	-	C	S	S	C	-	S	S	S	-	S	S	S
CN727107:60	G	R	G	R	R	R	G	R	R	R	R	G	G	G	R	G	G	R	G	G	G	R	G	G	R	R	G	R	R	R	R	G	G	G	G	G	-	R	G	G	R	R	G	G	G	G	G	R	G
CN727107:90	C	Y	C	C	Y	C	C	C	C	C	C	C	C	C	C	C	C	C	C	C	C	Y	C	Y	C	C	C	C	C	C	C	C	Y	C	C	C	C	C	C	C	C	C	C	C	C	C	C	C	C
CN727107:124	A	A	-	-	A	-	A	A	A	A	A	-	A	A	A	A	A	A	A	A	A	A	A	A	A	A	A	A	A	A	A	A	A	A	A	A	A	A	A	A	A	A	A	A	A	A	A	A	A
CN727107:130	G	G	-	-	G	-	-	G	K	K	G	-	G	G	G	G	G	K	R	G	G	K	G	G	G	K	G	K	G	G	K	G	G	G	G	K	G	K	G	G	K	K	G	G	G	G	G	K	G
CN727180:369	T	T	T	T	T	T	T	T	T	-	T	T	Y	-	T	T	T	T	T	T	T	T	Y	-	T	T	T	T	T	T	T	T	T	T	Y	T	T	T	T	-	T	-	-	T	T	T	T	T	T
CN727180:375	T	T	T	T	T	T	T	T	T	-	T	T	-	-	T	T	T	T	T	T	T	T	-	-	T	T	T	T	T	T	T	T	T	T	K	T	T	T	T	-	T	-	-	T	T	T	T	T	T
CN727180:390	G	G	G	G	G	G	G	G	G	K	G	G	K	T	G	G	G	G	G	G	G	G	K	T	G	G	K	G	G	G	G	G	G	G	K	G	G	G	G	K	G	T	K	G	G	G	G	G	G
CN727180:453	C	C	C	C	C	C	C	C	C	C	C	Y	T	T	C	C	C	C	C	C	C	C	T	C	C	C	C	C	C	C	C	C	C	C	T	C	C	C	C	T	C	T	T	C	-	C	C	C	C
CN727182:41	A	A	A	M	A	A	A	A	A	C	A	M	A	A	A	A	A	A	A	A	A	A	M	A	A	A	A	A	-	A	A	A	A	A	A	A	A	A	A	A	A	A	A	A	A	A	A	-	-
CN727182:165	C	C	C	C	C	C	C	Y	C	C	C	C	C	C	C	C	C	C	C	C	C	Y	C	C	C	C	C	C	C	C	C	C	C	C	C	C	C	C	C	C	C	C	C	C	C	C	C	C	C
CN727182:168	A	A	A	A	A	A	A	W	A	A	A	A	A	A	A	A	A	A	A	A	A	T	A	A	A	A	A	A	A	A	A	A	A	A	A	A	A	A	A	A	A	A	A	A	A	A	A	A	A
CN727314:150	G	G	G	G	G	G	G	G	G	G	G	-	G	G	G	-	-	G	G	G	-	K	G	G	G	G	G	G	-	-	G	G	-	G	G	-	-	G	G	G	-	G	-	-	-	G	-	G	G
CN727314:156	A	M	A	M	A	A	A	A	M	C	A	A	A	A	A	-	-	A	A	A	A	A	A	A	A	A	A	A	-	-	A	A	-	A	A	-	-	A	A	A	-	M	A	-	-	A	-	A	M
CN727330:202	R	G	R	G	G	G	R	G	R	G	G	-	-	-	G	G	G	R	G	R	G	G	G	G	G	R	G	G	G	G	G	R	G	G	R	G	R	G	G	R	G	R	R	G	G	-	-	G	G
CN727339:473	R	R	R	R	R	R	R	R	R	R	R	R	R	R	R	R	R	R	R	R	R	R	R	R	R	R	R	R	R	R	R	R	R	R	R	R	R	R	R	R	R	R	R	R	R	R	R	R	R
CN727339:495	T	T	T	T	T	T	T	T	K	T	K	K	K	K	T	T	T	T	-	K	T	T	T	K	K	K	T	K	T	T	T	K	T	T	K	T	K	T	T	K	T	T	T	T	T	K	T	K	T
CN727339:516	T	T	T	Y	T	T	T	Y	T	Y	T	T	T	T	T	T	T	T	T	T	T	Y	T	Y	T	T	Y	Y	Y	T	Y	T	Y	Y	T	Y	T	T	T	T	T	T	T	T	Y	T	Y	T	T
CN727339:554	M	M	M	M	M	M	M	M	M	M	M	M	M	M	M	M	M	M	A	M	M	M	M	M	M	M	M	M	M	M	M	M	M	M	M	M	M	M	M	M	M	M	M	M	M	M	M	M	M
CN727352:293	C	Y	C	Y	C	Y	Y	Y	Y	Y	C	Y	Y	Y	Y	C	C	Y	C	C	C	C	C	Y	Y	C	Y	C	C	Y	C	Y	Y	Y	Y	C	Y	C	C	Y	C	Y	Y	Y	Y	C	Y	Y	Y
CN727366:143	A	A	R	A	A	A	A	A	A	R	R	A	A	A	A	A	A	R	-	A	-	-	R	A	-	-	-	A	A	A	-	-	A	A	A	R	R	A	A	A	R	A	-	-	-	-	-	R	A
CN727366:180	W	W	A	W	W	W	W	W	W	W	W	W	W	W	W	W	W	W	-	W	W	-	W	W	W	-	W	W	W	W	W	A	W	W	W	W	W	W	A	A	A	W	-	-	-	-	-	W	W
CN727366:181	Y	Y	C	Y	Y	Y	Y	Y	Y	Y	Y	Y	Y	Y	Y	Y	Y	Y	C	Y	Y	-	Y	Y	Y	-	Y	Y	Y	Y	Y	C	Y	Y	Y	Y	Y	Y	C	C	C	Y	-	-	-	-	-	Y	Y
CN727366:188	T	T	Y	T	T	T	Y	Y	Y	Y	T	Y	Y	Y	Y	T	T	Y	Y	T	T	-	T	T	Y	T	-	T	T	Y	T	T	T	T	Y	Y	Y	T	T	Y	T	T	-	-	-	-	T	T	T
CN727366:202	T	K	K	T	T	T	K	K	K	K	K	T	K	K	T	K	K	K	K	T	T	-	K	T	K	T	T	K	T	K	T	T	K	T	K	K	K	K	T	K	K	K	-	-	-	-	T	T	T
CN727366:225	C	Y	Y	C	C	C	C	Y	C	C	C	-	Y	Y	C	Y	C	C	-	C	-	-	Y	Y	C	C	C	Y	Y	C	C	C	C	C	C	Y	-	Y	C	C	Y	Y	-	-	-	-	C	C	C
CN727366:245	R	A	A	A	A	A	A	A	A	A	R	A	A	A	A	A	A	R	A	A	-	-	A	A	R	R	A	A	A	A	A	A	A	A	A	A	A	A	A	A	A	A	-	-	-	-	-	A	A
CN727366:284	C	C	C	S	S	C	C	C	C	C	S	C	C	C	C	C	C	C	C	C	C	S	C	C	C	C	C	C	C	C	C	C	C	C	C	S	S	C	C	C	C	C	-	-	-	-	C	C	C
CN727366:308	T	T	T	T	T	T	T	T	T	T	T	T	T	T	T	T	T	T	T	T	T	Y	T	T	T	T	T	T	T	T	T	T	T	T	T	T	T	T	T	T	T	T	-	-	-	T	T	T	T
CN727366:311	C	Y	C	C	C	Y	Y	C	C	C	C	C	C	Y	C	Y	Y	C	C	Y	C	C	C	Y	C	C	C	Y	C	C	Y	C	Y	C	C	C	C	Y	C	Y	C	Y	-	-	-	C	C	C	C
CN727366:319	G	G	G	G	G	G	G	G	G	G	G	G	G	G	G	G	G	G	G	G	G	R	G	G	G	G	G	G	G	G	G	G	G	G	G	G	G	G	G	G	G	G	-	-	-	-	G	G	G
CN727366:334	R	G	R	G	R	G	G	G	G	G	G	G	G	G	G	G	G	R	G	G	-	R	R	G	G	R	G	G	G	R	G	R	G	G	G	R	G	G	R	G	R	G	G	-	-	-	G	R	G
CN727366:337	G	R	G	R	G	R	G	G	G	G	G	R	G	G	R	G	R	G	R	R	-	G	G	R	G	G	R	G	R	G	G	G	R	R	R	G	G	R	G	R	G	R	G	-	-	-	G	G	R
CN727366:341	M	M	M	M	M	C	M	M	M	M	M	M	C	C	M	M	M	-	C	C	-	M	M	C	C	C	M	M	M	M	M	M	C	M	M	M	M	C	C	M	M	M	M	-	-	-	M	M	M
CN727366:354	R	A	R	R	R	R	R	R	R	R	R	A	A	A	A	A	R	-	A	R	R	R	R	A	R	A	R	R	R	R	R	R	A	R	R	R	R	R	A	R	R	R	R	-	-	-	R	R	A
CN727366:357	W	T	W	T	W	T	T	T	W	T	W	T	W	T	T	T	T	-	T	T	T	W	W	T	W	W	T	T	T	W	T	W	T	T	T	T	W	T	W	T	W	T	T	-	-	-	T	W	T
CN727366:388	W	W	W	A	W	W	W	W	W	W	W	W	W	W	A	W	W	-	W	W	-	-	W	-	-	W	W	W	A	W	W	W	W	A	W	W	W	W	A	W	W	W	-	-	-	-	-	W	A
CN727483:136	T	T	T	T	T	T	T	Y	T	T	T	T	T	T	T	T	T	T	-	-	-	W	T	T	-	-	-	T	T	T	T	T	T	T	T	T	T	T	T	T	T	T	-	-	-	-	T	T	T
CN727538:327	T	T	T	T	T	T	T	T	T	T	T	T	T	T	T	T	T	T	T	T	T	W	T	T	T	T	T	T	T	T	T	T	T	T	T	T	T	T	T	T	T	T	T	T	T	T	T	T	T
CN727538:333	W	W	W	W	W	W	W	W	W	W	W	W	W	T	W	W	W	W	W	W	W	A	W	W	W	W	W	W	W	W	W	W	W	W	W	W	W	W	W	W	W	W	W	W	W	W	W	W	W
CN727538:351	Y	T	T	Y	T	Y	Y	T	T	Y	Y	Y	Y	T	T	T	Y	T	Y	T	T	T	T	Y	T	T	T	T	T	T	T	Y	T	T	Y	T	Y	T	T	Y	T	T	Y	Y	T	T	T	T	T
CN727538:375	C	Y	C	Y	C	C	C	C	Y	Y	C	Y	C	C	Y	C	C	Y	Y	C	C	Y	C	C	Y	C	C	C	C	Y	C	C	C	Y	C	C	C	C	Y	C	Y	C	C	C	Y	C	Y	Y	C
CN727538:504	T	K	T	K	T	K	T	T	K	K	T	T	T	K	K	T	T	K	K	T	T	K	T	K	K	T	T	T	T	K	T	T	T	K	T	K	T	T	K	T	K	T	T	T	K	T	T	K	T
CN727538:543	R	R	A	R	A	R	A	A	R	R	A	R	R	R	R	A	R	R	R	R	A	R	R	R	R	R	A	A	A	R	A	-	A	R	R	R	R	A	R	A	R	R	A	A	R	A	A	R	R
CN727581:188	C	Y	C	C	Y	C	C	C	C	C	C	C	C	C	Y	C	C	C	C	C	C	C	C	C	C	C	C	C	Y	Y	C	C	C	Y	C	C	C	C	C	C	Y	Y	C	C	C	C	C	C	C
CN727581:219	C	C	C	C	C	C	C	C	C	C	C	C	C	C	C	C	C	C	C	C	C	Y	C	C	C	C	C	C	C	C	C	C	C	C	C	C	C	C	C	C	C	C	C	C	C	C	C	C	C
CN727581:237	G	G	G	G	G	G	G	G	G	G	G	G	G	G	G	G	G	G	G	G	G	R	G	G	G	G	G	G	G	G	G	G	G	G	G	G	G	G	G	G	G	G	G	G	G	G	G	G	G
CN727581:246	G	G	G	S	G	G	G	G	S	S	S	S	G	G	G	G	G	S	S	G	G	G	G	G	G	G	G	S	G	G	G	G	S	G	G	G	G	G	G	G	G	G	G	G	G	G	S	G	G
CN727581:290	C	C	C	-	C	C	C	C	C	C	Y	-	-	C	C	C	C	C	C	C	C	C	C	C	C	C	C	Y	C	C	C	C	Y	C	C	C	C	C	C	C	C	C	C	C	C	C	Y	C	C
CN727582:212	R	R	R	R	R	R	R	A	A	R	R	R	R	R	A	R	R	R	R	R	R	A	R	R	A	R	R	A	R	R	R	R	A	R	R	R	R	R	R	R	A	R	R	R	R	R	R	R	R
CN727583:59	A	A	-	A	-	A	A	A	A	A	A	A	A	A	A	A	A	-	A	A	A	W	A	-	-	A	A	A	A	-	A	A	A	-	A	A	A	A	A	A	-	A	A	A	-	A	-	A	A
CN727583:130	G	R	G	G	G	R	R	G	R	R	R	-	R	R	R	G	R	-	R	R	R	R	G	G	-	-	-	G	G	G	R	R	R	-	R	R	G	R	R	G	R	R	-	-	-	-	-	R	R
CN727622:505	T	T	T	T	T	-	T	T	T	T	T	T	T	T	T	-	-	T	T	T	T	T	-	T	T	T	T	T	T	T	T	-	T	T	T	T	T	-	T	T	T	T	T	T	T	-	T	-	-
CN727672:277	T	T	T	T	T	T	T	T	T	T	T	T	T	W	T	-	T	T	T	T	T	W	T	T	T	T	T	T	T	T	T	T	T	T	T	T	T	T	T	T	T	T	T	-	-	T	T	T	T
CN727672:327	M	M	M	M	M	M	M	M	M	M	M	C	C	C	M	-	M	M	M	M	C	C	C	C	M	M	M	C	M	M	C	M	C	M	M	C	M	M	M	M	M	M	M	M	M	C	M	M	M
CN727672:334	T	T	T	T	T	T	T	T	T	T	T	Y	Y	Y	T	-	T	T	T	T	Y	T	Y	Y	T	T	T	Y	T	T	Y	T	Y	T	T	Y	T	T	T	T	T	T	T	T	T	Y	-	T	T
CN727672:373	-	G	G	G	G	G	G	G	G	G	G	K	K	K	G	-	G	G	-	G	K	G	K	K	G	G	G	K	G	G	K	G	K	G	G	K	G	G	G	G	G	G	G	G	G	K	-	G	G
CN727672:378	-	G	G	G	G	G	G	G	-	G	G	G	G	G	G	-	G	G	-	G	G	K	G	G	G	G	G	G	G	G	G	G	G	G	G	G	G	G	-	G	G	G	G	G	G	-	-	G	G
CN728309:100	T	-	T	T	T	T	T	T	T	T	T	T	T	T	T	T	T	T	T	T	T	T	T	T	T	T	-	-	-	T	T	T	T	T	T	T	T	T	T	T	T	T	T	T	T	T	T	T	T
CN728309:118	A	-	A	R	A	A	A	A	A	R	A	R	A	A	A	A	A	A	A	A	A	A	A	-	A	A	-	-	-	A	R	A	R	A	A	A	A	A	A	A	A	A	A	A	A	A	A	A	A
CN728309:380	M	M	M	M	-	M	M	M	M	M	M	V	M	-	M	M	M	M	-	M	-	M	M	M	M	M	-	M	M	M	M	M	M	M	M	M	M	M	M	M	M	M	M	M	M	M	M	M	M
CN728371:92	T	T	T	T	T	C	T	T	T	C	Y	Y	T	T	T	C	T	C	C	Y	C	T	Y	C	T	T	Y	C	T	T	C	T	T	-	-	C	T	T	C	T	T	C	T	-	-	C	C	C	T
CN728784:270	W	W	T	T	W	W	-	W	W	T	W	T	T	W	W	W	W	-	-	T	W	-	T	W	W	T	W	T	W	W	-	W	T	W	W	-	T	-	W	T	W	W	-	-	-	-	W	W	W
CN729008:94	A	A	A	-	A	A	A	A	A	A	A	A	A	A	A	-	A	A	M	A	M	A	A	A	A	A	A	A	A	A	A	A	-	A	A	M	A	M	A	-	A	A	A	A	A	-	A	A	A
CN729008:171	W	W	W	W	W	W	W	W	W	W	W	W	W	W	W	-	W	W	W	W	T	W	W	W	W	W	W	W	W	W	W	W	W	W	W	T	W	T	W	W	W	W	W	W	W	-	W	W	W
CN729008:193	A	A	A	A	A	A	A	-	A	A	-	-	A	A	A	A	A	A	A	A	A	A	A	A	A	A	A	A	A	A	A	A	-	A	A	-	A	-	A	A	A	A	A	A	A	A	A	A	A
CN729016:66	T	T	T	T	T	-	T	-	-	T	T	T	T	T	-	T	T	T	-	-	-	T	T	T	T	T	Y	T	-	T	T	T	T	T	T	T	T	T	T	T	T	T	T	T	T	T	T	-	-
CN729016:77	G	G	G	-	G	-	G	-	-	-	G	R	G	G	-	G	G	G	-	-	-	G	G	A	G	G	G	G	-	G	G	G	G	-	G	G	G	G	G	G	G	G	G	G	G	G	G	-	-
CN729016:97	G	G	G	G	G	-	G	-	-	G	G	G	G	G	-	G	G	G	-	-	-	C	-	G	G	G	G	G	-	G	G	G	G	G	G	G	G	G	G	G	G	G	G	G	G	G	G	-	-
CN729016:98	G	A	A	R	A	-	A	-	-	A	G	R	G	G	A	A	G	G	-	-	-	G	-	A	A	A	A	G	-	A	G	G	G	A	G	G	R	G	R	G	A	G	G	G	A	G	A	-	-
CN729105:185	A	A	A	-	A	A	-	A	-	-	A	A	A	R	A	A	A	A	A	A	-	A	A	A	-	A	-	A	A	A	-	A	A	A	A	A	A	A	A	A	-	A	-	-	A	A	A	-	A
CN729422:287	C	C	C	C	C	C	M	C	C	C	C	C	C	-	C	C	C	M	-	C	C	C	C	C	-	C	C	C	C	C	C	C	C	-	C	-	C	C	M	C	C	C	C	-	-	C	C	C	C
CN729422:377	M	M	M	M	M	M	M	M	C	C	C	M	M	-	-	M	M	M	M	M	M	M	M	M	-	M	C	M	M	M	M	M	M	M	M	M	M	M	M	M	A	M	M	M	-	M	M	A	M
CN729422:392	R	R	R	R	R	R	R	R	G	G	G	R	R	-	-	R	R	R	R	R	R	G	R	R	-	R	G	R	R	R	R	R	R	R	R	R	R	R	R	R	A	R	R	R	R	R	R	A	R
CN729422:470	R	R	R	R	A	R	R	R	R	G	-	R	R	-	-	R	R	A	-	R	R	G	A	R	-	R	R	R	R	A	R	R	R	R	R	R	R	R	R	R	A	-	R	R	R	R	R	A	R
CN729422:505	Y	Y	Y	Y	T	Y	Y	Y	Y	C	Y	Y	Y	-	T	Y	Y	T	Y	Y	Y	Y	Y	Y	-	Y	C	Y	Y	T	Y	Y	Y	Y	Y	Y	Y	Y	Y	Y	T	-	Y	Y	Y	Y	Y	T	Y
CN729422:514	A	A	-	A	A	A	A	A	A	A	A	A	A	-	A	A	A	-	A	A	A	A	A	A	-	A	A	A	A	A	A	A	A	A	A	A	A	A	A	A	A	-	A	A	A	A	A	A	A
CN729422:649	C	C	C	Y	C	C	C	C	C	C	C	C	S	-	C	C	C	C	C	C	C	C	C	C	-	C	Y	Y	C	C	C	C	C	C	C	C	C	C	C	C	C	C	C	C	C	C	C	C	C
CN729714:37	G	R	G	R	G	G	G	R	G	G	G	G	G	G	G	G	G	G	G	G	G	R	G	-	-	-	G	R	R	G	R	G	R	G	G	G	G	G	G	G	G	R	G	-	-	G	G	G	R
CN729714:172	Y	Y	Y	H	Y	Y	Y	Y	Y	Y	Y	Y	Y	Y	Y	Y	Y	Y	Y	Y	Y	Y	Y	Y	Y	Y	Y	Y	Y	Y	Y	Y	Y	Y	Y	Y	Y	Y	Y	Y	Y	Y	Y	-	-	Y	Y	Y	Y
CN729751:148	Y	Y	Y	Y	Y	Y	Y	-	Y	Y	Y	Y	Y	Y	Y	Y	Y	Y	Y	Y	Y	Y	Y	Y	Y	Y	Y	T	Y	Y	Y	Y	Y	Y	Y	Y	Y	Y	Y	Y	Y	Y	Y	-	-	Y	Y	Y	Y
CN729751:157	C	C	C	C	C	C	C	C	C	C	C	C	C	C	C	C	C	C	C	C	C	C	C	C	C	C	M	C	C	C	C	C	C	C	C	C	C	C	C	C	C	C	C	C	-	C	C	C	C
CN730073:333	G	G	G	G	G	G	G	G	G	G	G	G	G	G	G	G	G	G	G	G	G	R	G	G	G	G	G	G	G	G	G	G	G	G	G	G	G	G	G	G	G	G	G	G	-	G	-	G	G
CN730073:375	Y	Y	Y	Y	Y	Y	Y	T	Y	Y	Y	-	Y	T	Y	Y	Y	Y	Y	Y	Y	-	Y	T	-	Y	Y	Y	Y	-	T	Y	Y	Y	Y	Y	Y	Y	Y	Y	Y	Y	Y	Y	-	Y	-	Y	Y
CN730073:376	T	T	T	Y	T	T	T	Y	T	T	T	-	T	T	T	T	T	T	T	T	T	-	T	Y	-	T	T	Y	Y	Y	Y	T	T	T	T	T	T	T	T	T	T	T	T	T	-	T	-	T	T
CN730175:419	T	-	T	-	Y	T	T	T	Y	-	T	Y	T	-	T	T	T	Y	Y	T	T	-	T	T	Y	T	-	Y	Y	Y	Y	T	Y	-	T	T	Y	T	Y	T	Y	Y	T	T	T	-	Y	Y	T
CN730175:422	Y	-	Y	-	Y	Y	-	Y	C	-	Y	C	C	-	C	Y	Y	C	Y	Y	Y	Y	C	Y	C	Y	-	C	C	C	C	Y	C	-	Y	C	C	Y	C	Y	C	C	Y	Y	Y	Y	C	C	Y
CN730175:468	G	G	G	G	G	G	-	G	G	-	G	G	R	G	G	G	G	G	G	G	G	G	G	G	G	G	G	G	G	G	G	G	G	G	G	G	G	G	G	G	G	G	G	G	G	G	G	G	G
CN730175:497	W	W	W	W	W	W	-	-	-	-	W	W	-	-	A	W	W	W	W	W	W	-	W	W	W	W	-	W	W	W	W	W	W	W	W	W	W	W	W	W	W	W	W	W	W	W	W	W	W
CN730442:151	T	T	T	-	T	T	T	T	T	-	T	T	T	T	T	T	T	K	T	T	-	T	-	-	T	T	T	T	T	T	T	T	-	T	T	T	T	T	T	T	T	T	T	-	T	T	-	T	T
CN730653:163	Y	T	Y	Y	T	T	T	Y	Y	T	T	Y	-	T	T	Y	-	-	T	Y	T	T	T	-	-	-	T	T	T	T	T	T	Y	Y	-	Y	-	T	-	T	T	-	-	-	-	-	-	T	Y
CN730955:313	T	C	T	T	C	T	T	T	T	T	T	T	T	Y	C	-	T	Y	Y	T	T	T	T	T	C	T	T	T	C	C	T	T	T	C	T	C	-	T	T	T	C	T	T	-	-	T	T	C	C
CN731158:283	Y	Y	Y	Y	Y	Y	C	Y	Y	Y	Y	Y	Y	Y	Y	Y	Y	Y	C	Y	-	T	Y	Y	Y	Y	Y	Y	Y	Y	C	C	Y	Y	Y	Y	Y	Y	Y	Y	Y	C	Y	Y	C	Y	Y	Y	Y
CN731158:296	W	W	W	W	W	W	W	W	W	W	W	W	W	W	W	W	W	W	-	W	-	W	W	W	W	W	W	W	W	W	W	W	W	W	W	W	W	W	W	W	W	A	W	W	A	W	W	W	W
CN731158:309	A	A	A	A	A	A	A	R	A	A	A	A	A	A	A	A	A	R	-	A	-	R	A	R	A	A	A	A	A	A	A	A	A	A	A	A	A	A	A	R	R	A	A	A	A	A	A	R	A
CN731598:396	T	G	T	K	K	-	T	T	T	T	T	T	T	T	G	-	T	K	T	T	T	-	T	G	T	T	-	-	G	G	G	T	G	G	T	G	-	-	T	T	G	T	T	T	T	T	T	-	-
CN731598:462	C	C	C	C	C	-	C	C	C	C	C	C	C	C	C	-	C	C	C	C	C	C	C	C	C	C	C	C	Y	Y	C	C	C	C	C	C	-	-	C	C	C	C	C	C	C	C	C	C	-
CN731941:308	T	T	T	Y	T	T	-	T	Y	T	T	T	T	T	T	T	T	Y	-	T	T	-	T	Y	T	T	Y	T	T	T	T	T	T	T	T	T	-	T	T	T	-	T	-	-	-	-	T	T	T
CN731978:406	Y	C	Y	H	C	Y	Y	Y	C	Y	Y	-	-	Y	Y	C	Y	Y	Y	Y	Y	-	Y	Y	C	Y	Y	C	Y	Y	C	Y	C	C	Y	C	Y	C	Y	-	C	-	Y	Y	C	C	-	C	Y
CN731978:454	R	R	R	R	R	R	R	R	R	R	G	R	-	R	R	R	R	R	R	R	R	-	R	G	G	R	R	R	R	R	R	R	R	R	R	-	R	R	R	R	R	R	R	R	R	R	-	G	G
CN731984:159	G	-	G	-	G	-	G	G	-	G	G	G	-	G	G	G	G	G	G	G	G	G	G	R	G	G	-	G	G	G	G	G	G	G	G	G	G	G	G	G	G	-	G	G	G	-	G	G	G
CN731984:171	G	-	G	-	G	-	G	G	G	G	G	G	-	G	G	G	G	G	G	G	G	G	G	K	G	G	-	K	-	G	K	G	K	G	G	G	G	G	G	G	G	-	G	G	G	-	G	G	G
CN732057:307	-	W	T	T	-	W	-	W	T	T	T	-	T	W	W	W	T	T	W	W	W	-	W	T	T	T	-	W	T	-	-	W	T	T	D	T	W	T	W	T	W	T	T	T	W	T	T	W	W
CN732057:317	R	R	R	R	-	R	R	R	R	R	R	R	R	R	R	R	R	R	R	R	R	R	R	R	R	R	-	R	R	-	R	R	R	R	R	R	R	R	R	R	R	R	R	R	R	R	R	R	R
CN732057:327	G	G	G	G	-	G	G	G	G	G	G	G	G	G	G	G	G	G	G	G	G	S	G	G	G	G	G	G	G	G	G	G	G	G	G	G	G	G	G	G	G	G	G	G	G	G	G	G	G
CN732057:334	Y	C	Y	Y	C	Y	C	C	C	C	C	C	Y	Y	C	Y	Y	C	Y	C	Y	C	Y	C	C	Y	C	C	C	C	C	Y	C	C	Y	Y	Y	Y	Y	Y	C	Y	Y	Y	C	Y	Y	C	Y
CN732057:375	T	T	T	T	T	T	T	T	T	T	T	T	T	T	T	T	T	T	T	T	T	T	T	T	T	T	T	T	T	T	T	T	T	T	T	T	T	T	T	T	T	T	T	T	T	T	T	T	T
CN732057:399	Y	Y	Y	Y	C	Y	Y	Y	Y	Y	Y	Y	Y	Y	Y	Y	Y	Y	Y	Y	Y	Y	Y	Y	Y	Y	Y	Y	Y	Y	Y	Y	Y	Y	Y	Y	Y	Y	Y	Y	Y	Y	Y	Y	Y	Y	Y	Y	Y
CN732606:104	C	C	C	-	C	-	-	C	-	-	C	-	-	C	C	Y	C	C	C	C	C	C	C	C	C	C	-	C	C	C	C	-	C	C	C	C	C	C	C	C	C	C	C	C	C	C	C	C	C
CN732988:430	A	R	A	A	G	-	A	-	A	A	-	A	R	R	A	A	A	-	-	-	-	A	R	A	-	A	A	A	G	G	-	R	A	A	R	R	A	A	-	R	-	R	A	-	-	R	A	-	-
CN732988:451	G	R	G	G	R	-	G	-	G	G	G	G	R	R	G	G	G	-	-	-	R	G	R	G	R	G	G	G	R	R	G	R	G	G	R	R	G	G	G	R	-	R	G	-	-	R	G	R	G
CN732988:498	C	C	C	-	C	-	C	-	C	C	C	C	C	C	C	Y	Y	-	-	-	C	-	C	C	-	C	C	C	C	C	C	C	C	C	C	Y	-	Y	Y	C	-	C	-	-	-	C	Y	-	C
CN733163:487	W	T	W	T	W	T	T	T	T	T	T	W	T	T	T	T	T	W	T	T	T	W	T	T	T	W	T	W	T	T	T	T	-	T	W	W	T	-	T	W	T	T	-	-	T	T	-	T	T
CN733969:62	Y	Y	C	C	C	C	Y	Y	Y	-	Y	C	C	C	-	Y	Y	Y	Y	Y	Y	Y	C	Y	Y	C	Y	Y	Y	C	Y	C	Y	C	C	Y	C	Y	Y	C	Y	C	C	Y	Y	C	Y	Y	Y
CN733969:70	Y	Y	T	T	C	Y	T	Y	T	-	Y	T	T	T	Y	T	Y	Y	Y	Y	T	Y	T	Y	Y	T	T	T	C	Y	Y	T	T	Y	T	T	T	T	T	T	C	Y	Y	T	Y	Y	Y	Y	T
CN733969:89	G	G	G	G	G	G	G	G	G	-	G	G	G	G	-	G	G	G	G	G	G	G	G	G	G	G	G	G	G	G	G	G	G	G	G	G	G	G	G	G	G	G	G	G	G	G	G	G	G
CN733969:124	A	A	A	-	A	A	G	A	A	-	G	-	A	A	A	A	R	A	R	G	-	A	A	A	A	A	G	G	A	A	G	A	A	A	A	G	A	-	A	A	A	A	A	G	G	A	A	G	A
CN733969:166	G	K	G	K	G	G	K	G	K	G	G	-	K	G	G	-	G	G	G	G	-	G	G	-	-	G	G	K	G	G	G	G	K	G	G	G	G	-	K	G	G	G	G	G	G	G	G	G	K
CN733969:172	R	G	G	G	R	G	G	R	G	R	G	G	G	G	R	G	R	R	G	G	G	R	G	R	-	G	G	G	R	R	G	G	G	R	G	G	G	G	G	G	R	G	G	G	G	G	R	G	G
CN733969:190	M	M	M	M	M	M	M	M	M	M	M	M	M	M	C	M	M	M	M	A	M	M	M	M	-	M	M	M	M	M	A	M	M	M	M	M	M	M	M	M	M	A	A	M	A	A	M	A	C
CN733969:226	Y	Y	T	Y	C	T	T	C	Y	-	T	Y	T	T	-	Y	C	-	Y	T	Y	C	T	C	C	T	T	T	-	C	T	T	Y	-	T	T	T	Y	Y	T	-	T	T	T	T	T	-	T	Y
CN733969:250	A	R	R	-	-	A	R	A	R	-	A	R	R	R	-	R	A	-	A	A	R	-	R	A	A	R	R	R	-	A	A	R	R	-	R	R	R	R	R	A	A	A	A	R	-	A	-	A	R
CN733969:437	W	W	W	-	W	W	W	W	W	W	W	W	W	W	W	W	W	W	A	W	W	W	T	W	W	W	T	W	W	W	W	T	W	W	W	T	W	-	-	W	W	W	W	T	W	W	W	W	W
CN733969:446	T	T	Y	T	T	Y	Y	T	T	T	Y	T	Y	Y	T	T	T	T	T	Y	T	T	Y	T	T	Y	Y	Y	T	T	Y	Y	T	T	Y	Y	Y	T	T	Y	T	Y	Y	Y	Y	Y	T	Y	T
CN733969:530	-	R	A	G	G	A	A	-	G	G	A	R	A	A	-	G	G	G	R	A	G	G	A	-	G	A	A	A	G	G	A	A	G	R	A	A	A	-	G	A	G	A	A	A	A	A	G	A	R
CN733969:562	T	T	T	-	T	T	T	T	T	T	T	T	T	T	T	T	T	T	T	T	-	T	T	T	T	T	T	T	T	T	T	T	T	T	T	T	T	-	W	T	T	T	T	T	T	T	T	T	T
CN733969:632	K	K	G	-	K	K	G	K	G	K	K	G	G	G	K	-	K	K	-	G	-	K	G	K	K	G	G	G	K	K	K	G	G	K	G	G	G	-	-	G	K	G	G	G	G	G	K	G	G
CN735139:44	Y	Y	Y	Y	Y	Y	Y	Y	C	C	Y	C	Y	Y	Y	C	Y	Y	Y	Y	C	C	Y	Y	Y	Y	Y	Y	Y	Y	Y	C	C	Y	Y	C	Y	C	Y	Y	Y	Y	Y	Y	Y	Y	C	C	Y
CN735139:49	S	S	S	S	S	S	S	S	S	S	S	S	S	S	S	S	S	S	S	S	S	S	S	S	S	S	S	S	S	S	S	G	G	S	S	S	S	S	S	S	S	S	S	S	S	S	G	S	S
CN735139:57	T	K	T	T	K	T	T	T	K	T	T	K	T	T	T	T	T	K	T	T	T	T	T	T	K	T	T	T	T	K	K	T	G	K	T	K	T	T	T	T	K	T	T	T	T	T	T	T	T
CN735139:557	G	-	G	G	-	G	-	G	-	G	G	-	-	G	G	G	G	-	G	G	G	G	G	G	-	G	G	G	G	-	-	G	-	-	G	G	G	G	G	G	-	G	G	G	G	G	G	G	G
CN735142:548	Y	Y	Y	Y	T	-	-	Y	-	-	-	-	T	Y	Y	T	T	T	Y	Y	Y	-	Y	T	-	T	T	Y	-	T	T	Y	T	T	Y	Y	T	T	Y	Y	Y	-	Y	-	Y	Y	Y	T	Y
CN735142:572	A	A	A	A	A	A	A	A	A	-	A	-	A	A	A	A	A	A	A	A	A	A	A	A	A	A	A	A	A	A	W	A	W	A	A	A	A	A	A	A	A	A	A	A	A	A	A	A	A
CN735142:614	T	T	T	T	Y	Y	-	T	T	-	T	-	-	T	T	Y	Y	T	T	T	T	Y	T	T	Y	T	Y	T	Y	Y	T	T	T	Y	T	T	Y	Y	T	T	T	T	T	Y	T	T	-	T	T
CN735142:617	R	R	R	R	G	G	-	R	R	-	R	-	R	R	R	G	G	G	R	R	R	G	R	G	G	R	G	R	G	G	G	R	G	G	R	R	G	G	R	R	R	R	R	G	R	R	R	G	R
CN735142:629	-	T	T	T	T	T	-	T	T	-	T	-	T	T	T	T	T	T	T	T	T	T	T	T	T	T	T	T	T	T	T	T	T	T	T	T	T	T	T	T	T	Y	T	T	T	T	T	K	T
CN735798:125	A	A	A	R	A	A	A	A	-	-	A	A	A	A	A	A	A	R	R	R	A	A	R	A	R	A	R	A	R	A	A	A	A	R	A	A	R	R	A	A	A	A	A	A	A	-	-	A	R
CN736427:156	C	C	C	C	C	C	C	C	C	C	C	C	-	C	C	C	C	C	C	C	S	C	C	C	C	C	C	C	C	C	C	C	T	C	C	C	C	C	C	C	C	C	C	-	C	C	C	C	C
CN736427:157	A	A	A	A	A	A	A	A	A	A	A	A	-	A	A	A	A	A	A	A	A	A	A	A	A	A	A	A	A	A	A	A	G	A	A	A	A	A	A	A	A	A	A	-	A	A	A	A	A
CN736427:228	A	A	A	A	A	A	A	A	A	A	A	-	-	A	A	A	A	A	A	A	A	A	A	A	A	A	A	A	A	A	A	A	T	A	A	A	A	A	A	A	A	A	A	A	A	A	A	A	A
CN736427:309	C	C	C	C	C	C	C	C	C	C	C	Y	C	C	C	C	C	C	Y	C	C	C	C	C	C	C	C	Y	C	C	Y	Y	Y	C	C	C	C	C	C	C	C	C	C	C	C	C	C	C	C
CN736572:94	C	M	C	M	C	C	C	C	C	C	C	M	C	C	C	C	C	C	C	C	C	C	C	C	C	C	C	M	C	C	C	C	M	C	C	C	C	C	C	C	C	M	C	C	C	C	M	C	C
CN736572:107	A	A	A	A	A	A	A	A	A	A	A	A	A	A	A	A	A	A	A	A	A	A	A	A	A	A	A	A	A	A	A	A	A	A	A	A	A	A	A	A	A	A	A	A	A	A	A	A	A
CN736572:509	K	K	K	K	K	K	K	K	-	K	K	K	K	T	T	K	K	K	K	K	K	K	K	K	K	K	K	K	K	K	K	-	K	K	K	K	K	K	K	K	K	K	K	K	K	K	K	K	K
CN736572:539	T	W	T	W	T	T	T	T	T	T	T	W	T	T	T	T	T	T	T	T	T	T	T	T	T	T	T	W	T	T	T	T	W	T	T	T	T	T	T	T	T	W	T	T	T	T	W	T	T
CN736659:315	K	K	K	T	K	K	K	K	K	K	K	K	K	T	K	K	K	K	K	K	K	K	K	K	K	K	K	K	K	K	K	K	K	K	K	K	K	K	K	K	K	K	K	K	-	K	K	K	K
CN736659:333	R	R	R	R	R	R	R	R	R	R	R	R	R	R	R	R	R	R	R	R	R	R	R	R	R	R	R	R	R	R	R	R	R	R	R	R	R	R	R	R	R	R	R	R	R	R	R	R	R
CN736659:387	R	R	R	R	R	R	R	R	R	R	R	R	R	R	R	R	R	R	-	R	R	R	R	R	R	R	R	R	R	R	R	R	R	R	R	R	R	R	R	R	R	R	A	-	-	R	R	R	R
CN736659:399	Y	Y	Y	Y	Y	T	Y	T	Y	Y	Y	Y	Y	Y	Y	-	Y	Y	-	Y	-	H	Y	Y	T	Y	Y	Y	Y	Y	Y	Y	Y	Y	Y	T	T	Y	Y	Y	Y	Y	T	-	-	Y	Y	Y	Y
CN737122:401	A	A	A	A	A	A	A	A	A	-	A	A	A	-	A	A	A	-	-	A	-	C	A	-	A	A	A	-	A	A	A	A	-	A	A	A	A	A	A	A	A	A	-	A	-	-	A	-	A
CN737122:402	C	C	C	C	C	C	C	C	C	-	C	C	C	-	C	C	C	-	-	C	-	T	C	-	C	C	C	-	C	C	C	C	-	C	C	C	C	C	C	C	C	C	-	C	-	-	C	-	C
CN737435:427	G	G	-	G	K	G	-	G	G	G	G	G	G	R	G	G	K	K	G	-	G	K	K	G	G	G	-	K	K	K	G	-	G	G	-	K	G	G	K	-	G	K	-	-	-	-	G	G	K
CN737651:293	A	A	A	A	A	A	A	A	A	A	A	-	A	A	A	-	A	-	R	A	-	-	A	-	-	A	A	A	A	A	A	A	-	A	A	A	A	A	A	A	A	A	-	-	-	-	-	A	A
CN829556:223	G	G	G	G	G	G	G	-	G	G	G	G	G	-	G	-	G	G	G	G	G	G	G	-	-	G	G	G	G	G	G	G	-	G	G	G	G	G	G	G	-	-	-	-	-	-	-	G	A
CN829556:238	A	A	A	A	A	A	A	A	A	A	A	A	A	-	A	A	A	A	A	G	A	A	A	-	-	-	A	A	A	A	A	A	-	A	A	A	A	A	A	-	-	A	-	-	-	-	A	A	A
CN829677:506	G	G	G	G	G	G	G	-	G	G	G	G	G	G	G	G	G	G	G	G	G	-	-	G	G	G	G	G	G	G	G	R	G	G	G	G	G	G	G	G	-	G	G	-	-	G	G	-	-
CN829677:512	A	A	A	A	A	A	A	T	A	A	A	A	A	A	A	A	A	A	A	A	A	-	A	A	A	A	A	A	A	A	A	W	A	A	A	A	A	A	A	A	-	A	A	A	-	A	A	-	-
CN829981:472	K	K	K	-	K	-	-	T	K	T	T	T	K	K	K	K	T	T	K	-	K	T	K	K	K	K	-	K	K	K	T	K	K	K	K	K	K	-	K	K	K	K	K	K	K	-	K	K	K
CN830062:234	-	Y	Y	-	Y	-	-	Y	Y	Y	Y	-	Y	T	-	Y	Y	Y	-	Y	-	-	Y	-	Y	Y	Y	Y	Y	Y	Y	Y	Y	Y	Y	Y	T	-	-	Y	-	Y	-	-	-	Y	Y	Y	Y
CN830062:438	T	T	T	T	T	T	T	T	T	Y	T	T	T	T	T	T	T	Y	T	Y	T	T	T	-	T	T	T	T	Y	T	T	T	T	T	T	T	T	T	T	T	T	T	T	-	-	T	T	Y	T
CN830062:444	T	T	T	T	T	T	T	T	T	K	T	T	K	T	T	T	T	T	T	K	T	K	T	T	T	T	T	T	K	T	T	T	T	T	T	T	T	T	T	T	-	T	T	-	-	T	T	K	T
CN830062:513	T	T	T	Y	T	T	T	Y	T	T	T	-	T	T	T	T	T	T	T	Y	T	T	T	-	T	T	T	T	T	T	T	T	T	T	T	T	T	T	Y	T	-	T	T	-	-	T	T	T	Y
CN830062:522	G	G	G	S	G	G	G	S	G	G	G	-	G	G	G	G	G	G	G	S	G	S	G	G	G	G	G	G	G	G	G	G	G	G	G	G	G	G	S	G	G	G	G	-	G	G	G	S	S
CN830294:205	A	A	A	A	A	-	A	G	-	A	A	A	-	-	A	A	A	A	R	-	A	A	A	G	A	A	A	A	A	A	A	A	A	A	A	A	A	A	A	A	A	A	A	-	G	A	A	A	A
CN830294:257	-	T	T	-	Y	-	-	T	T	Y	-	T	-	T	T	Y	T	T	T	T	T	T	T	Y	T	T	Y	T	T	Y	T	T	-	T	T	T	Y	T	T	T	T	T	T	T	T	T	T	T	Y
CN830294:313	-	Y	Y	C	Y	-	Y	Y	Y	Y	Y	Y	Y	C	Y	Y	Y	Y	Y	Y	Y	Y	Y	Y	Y	Y	Y	Y	Y	Y	Y	Y	Y	Y	Y	Y	Y	Y	Y	Y	Y	Y	Y	Y	Y	-	Y	Y	Y
CN830579:133	R	R	R	R	R	R	R	R	R	R	R	-	R	G	R	R	R	R	R	R	R	R	R	R	R	R	G	R	R	R	R	R	R	R	R	R	R	R	R	R	R	G	R	-	-	R	R	R	R
CN830579:145	G	G	G	G	G	G	G	G	G	G	G	G	G	G	G	G	G	G	G	G	G	G	G	G	G	G	R	G	G	G	G	G	G	G	G	G	G	G	G	G	G	R	G	G	-	G	G	G	G
CN830579:211	C	C	C	Y	C	C	C	C	C	C	C	C	-	C	C	C	C	C	C	C	C	C	C	C	C	C	C	C	C	C	C	C	C	C	C	C	C	C	C	C	C	C	C	C	C	C	C	C	C
CN830579:214	K	K	K	K	K	K	K	K	K	K	K	K	-	T	K	K	K	K	K	K	K	K	K	K	K	K	K	K	K	K	K	K	K	K	K	K	K	K	K	K	K	K	K	K	K	K	K	K	K
CN830579:241	R	R	A	A	R	R	R	R	R	R	A	-	-	A	R	A	R	R	R	R	R	R	R	R	R	R	R	R	R	R	R	R	A	R	A	A	R	A	R	A	R	R	A	-	R	R	R	R	R
CN830695:404	A	-	A	-	W	A	A	A	W	W	A	W	A	A	A	-	A	A	A	A	A	A	A	A	A	A	-	A	A	A	A	A	A	A	A	A	A	A	A	A	A	A	A	A	A	-	-	A	A
CN830695:419	K	-	K	-	K	K	K	K	K	K	K	K	K	K	K	-	K	K	K	K	K	K	K	K	K	K	-	K	-	K	K	T	K	K	K	K	K	K	K	K	K	K	K	K	K	T	-	K	K
CO749281:349	G	G	G	G	G	G	-	G	G	G	G	G	G	-	G	-	G	G	A	G	-	A	G	G	G	G	-	G	G	G	G	G	A	G	G	-	G	-	G	G	G	G	G	G	G	G	A	G	G
CO749281:350	A	A	A	A	A	A	-	A	A	A	A	A	A	-	A	-	A	A	T	A	-	T	A	A	A	A	A	A	A	A	A	A	T	A	A	-	A	-	A	A	A	A	A	A	A	A	T	A	A
CO749403:315	R	R	R	R	R	R	R	R	G	R	R	R	R	A	R	R	R	R	R	R	R	R	R	R	R	R	R	R	R	R	R	R	A	R	R	R	R	R	R	R	R	R	-	R	R	R	R	R	R
CO749419:129	C	-	C	-	Y	-	Y	Y	Y	Y	Y	C	Y	Y	Y	Y	C	C	-	Y	C	Y	C	Y	C	Y	C	Y	C	Y	Y	C	Y	Y	Y	Y	C	C	Y	Y	Y	Y	C	C	C	-	Y	C	C
CO749419:133	C	-	M	M	M	-	M	M	M	M	M	M	M	M	M	M	M	M	C	M	C	M	M	M	M	M	C	M	M	M	M	M	M	M	M	M	M	M	M	M	M	M	M	M	M	-	M	M	M
CO749419:135	A	-	W	A	W	-	W	A	A	W	W	W	W	W	A	W	W	W	A	W	A	A	A	W	W	W	A	A	-	W	W	W	W	W	W	A	W	A	A	W	A	W	W	W	W	-	W	W	W
CO749419:143	T	Y	T	T	T	T	T	T	Y	Y	T	T	T	T	T	T	Y	T	T	Y	T	T	T	Y	T	T	T	T	Y	Y	T	Y	T	T	T	T	T	T	T	T	T	T	T	Y	Y	Y	T	Y	T
CO749419:174	C	C	C	C	C	C	C	C	C	C	C	C	C	C	C	C	C	C	C	C	C	C	C	C	C	C	C	C	C	C	C	C	C	C	C	C	C	C	C	C	C	C	C	C	C	C	C	C	C
CO749441:271	M	M	M	M	M	-	M	M	M	M	M	M	M	M	M	-	M	M	-	-	-	M	M	M	M	M	-	M	M	M	M	C	-	M	M	C	M	M	M	M	M	M	M	M	-	-	-	M	M
CO749530:174	T	T	T	W	T	-	T	T	T	W	T	W	T	T	T	T	T	W	-	T	T	T	W	W	T	T	W	W	-	T	W	T	W	T	T	T	T	T	T	T	T	T	T	T	T	T	T	W	T
CO749530:205	A	A	A	A	A	A	A	A	A	A	A	A	A	A	A	A	A	A	-	A	A	R	A	A	A	A	A	A	A	A	A	A	A	A	A	A	A	A	A	A	A	A	A	A	A	A	A	A	A
CO749530:245	Y	Y	Y	Y	Y	Y	Y	T	Y	T	Y	T	T	-	Y	Y	Y	Y	T	Y	Y	T	Y	T	Y	Y	T	T	T	Y	T	Y	T	Y	Y	Y	Y	Y	Y	Y	Y	Y	Y	Y	Y	Y	Y	T	T
CO749530:282	G	G	G	G	G	G	G	G	G	G	G	G	G	G	G	R	G	G	G	G	G	G	G	G	G	G	G	G	G	G	G	G	G	G	G	G	-	G	G	G	G	G	G	G	G	G	G	G	G
CO749530:338	C	C	C	C	C	C	C	C	C	C	C	C	C	C	C	C	C	C	C	C	C	M	C	C	C	C	C	C	C	C	C	C	C	C	C	C	C	C	C	C	C	C	C	C	C	C	C	C	C
CO749530:342	R	R	R	R	R	R	R	R	R	R	R	R	R	R	R	R	R	R	R	R	R	R	R	R	R	R	R	R	R	R	R	R	R	R	R	R	R	R	R	R	R	R	R	R	R	R	R	R	R
CO749565:86	A	A	A	A	A	A	A	A	A	W	A	A	A	T	A	A	A	A	A	A	A	-	A	-	A	A	-	A	A	A	-	A	-	A	A	A	A	A	A	A	A	A	A	-	-	A	A	A	A
CO749565:92	G	R	R	R	G	R	R	R	G	G	R	R	R	R	R	R	R	R	G	R	R	-	R	-	R	G	R	A	R	R	-	R	A	R	R	G	R	R	R	G	G	G	R	-	-	R	R	R	G
CO749565:128	R	G	G	R	G	G	G	G	G	G	G	G	G	R	G	G	G	G	G	G	G	A	G	R	G	G	R	-	G	G	-	G	A	G	R	G	G	G	G	R	G	G	G	-	-	G	G	G	G
CO749565:149	Y	Y	Y	Y	C	Y	Y	Y	C	Y	Y	Y	Y	T	Y	Y	Y	Y	Y	Y	Y	T	Y	-	Y	C	Y	-	Y	C	-	Y	T	Y	Y	C	Y	Y	Y	Y	C	C	Y	-	-	Y	Y	Y	C
CO749711:259	A	A	A	A	A	A	A	A	A	A	A	A	A	A	A	A	A	A	A	A	-	A	A	A	A	A	M	A	A	A	A	A	A	A	A	A	A	A	A	A	A	A	-	-	-	A	A	A	A
CO749711:265	A	A	A	-	A	A	-	A	A	A	A	A	A	A	A	A	A	A	A	A	-	A	A	A	A	A	A	A	A	A	A	A	A	A	A	A	A	A	A	A	A	A	-	-	-	A	A	A	A
CO749711:294	R	A	A	A	R	A	A	A	A	A	A	A	A	A	A	A	A	R	A	A	-	A	A	A	A	A	A	A	R	A	A	A	A	A	R	A	A	A	A	R	A	R	A	R	-	A	A	A	A
CO749711:296	G	G	G	G	G	G	G	G	G	G	G	G	G	G	G	G	G	G	G	G	-	G	G	G	G	G	G	G	G	G	G	G	G	G	G	G	G	G	G	G	G	G	G	-	-	G	G	G	G
CO749711:317	M	C	C	C	M	C	-	C	M	C	C	C	C	C	C	C	C	M	C	C	-	C	C	C	C	C	C	C	-	C	C	C	C	C	M	C	C	C	C	M	C	M	C	-	-	C	C	C	C
CO749711:327	R	R	R	R	D	R	-	R	R	R	R	-	R	R	R	R	R	R	R	R	-	R	R	R	R	R	R	R	R	R	R	R	R	R	R	R	R	R	R	R	R	R	R	-	-	R	R	R	R
CO749711:328	Y	T	T	-	Y	T	-	T	T	T	T	-	T	T	T	T	T	Y	T	T	-	T	T	T	T	T	T	T	Y	T	T	T	T	T	Y	T	T	T	T	Y	T	Y	T	-	-	T	T	T	T
CO749711:339	C	C	C	C	C	C	C	C	C	C	C	C	C	C	C	C	C	C	C	C	C	C	C	Y	C	C	C	C	C	C	C	C	C	C	C	C	C	C	C	C	C	C	C	-	C	C	C	C	C
CO749711:430	C	C	C	C	C	C	C	C	C	C	C	C	C	C	C	C	C	C	Y	C	-	C	-	C	C	C	-	C	C	C	C	C	C	C	C	C	C	C	-	C	C	C	C	-	-	C	C	C	C
CO749726:130	-	G	G	G	-	G	G	G	G	G	G	G	G	G	G	G	G	G	G	G	G	G	G	G	G	G	G	G	G	G	G	G	G	G	G	G	G	G	G	G	G	G	G	G	G	-	G	-	G
CO749726:179	T	T	T	T	T	-	T	T	T	T	T	T	T	T	T	-	T	T	T	T	-	T	T	T	T	T	T	T	T	K	T	T	T	T	T	-	T	T	T	T	T	T	T	T	-	T	-	T	T
CO749726:322	T	T	T	T	T	T	T	-	-	-	Y	T	T	T	T	T	-	T	T	T	Y	T	T	T	T	T	Y	C	T	T	T	-	T	T	T	T	T	-	Y	T	T	T	T	-	T	Y	T	T	T
CO749795:280	C	S	G	S	G	G	G	G	G	G	G	S	G	G	G	G	G	G	S	G	G	G	C	C	S	G	C	S	G	G	C	G	G	G	G	C	G	C	G	G	G	G	G	G	-	C	C	G	G
CO749795:382	Y	T	T	T	T	T	T	T	T	T	T	Y	T	Y	T	T	T	T	-	T	-	T	Y	-	T	T	-	T	T	T	-	T	T	T	T	Y	T	Y	T	T	T	T	T	T	-	-	-	T	-
CO749795:403	-	G	G	G	G	G	G	G	G	G	G	G	G	G	G	G	G	G	-	G	-	G	-	-	G	G	-	G	G	G	-	G	G	G	G	R	G	-	G	G	G	G	G	G	-	-	-	G	-
CO749874:114	C	C	C	C	C	C	C	C	C	Y	C	C	C	C	C	C	C	C	C	C	C	Y	C	-	C	C	C	C	C	C	C	C	Y	C	C	C	C	C	C	C	Y	C	C	-	-	C	C	C	C
CO749874:123	G	R	G	G	G	G	G	G	G	G	G	G	G	G	G	G	G	R	G	G	G	G	G	-	G	G	G	G	G	R	G	G	G	G	G	G	G	G	G	G	G	G	G	-	-	G	G	R	G
CO749874:144	C	C	C	C	C	C	C	C	C	Y	C	C	C	C	C	C	C	C	C	C	C	-	C	-	-	C	C	C	C	C	C	C	C	C	C	C	C	C	C	C	C	C	-	-	-	C	C	C	C
CO749874:145	G	G	G	G	G	G	G	G	G	G	G	G	G	G	G	G	G	G	G	G	G	-	G	-	-	G	G	G	G	G	G	G	R	G	G	G	G	G	G	G	R	G	-	-	-	G	G	G	G
CO749874:153	M	M	M	M	A	M	M	M	A	M	M	M	M	M	M	M	M	M	M	M	-	-	M	-	-	A	M	A	M	A	A	M	-	M	M	A	M	M	M	M	A	A	-	-	-	A	M	M	A
CO749874:190	T	T	T	T	T	-	-	T	T	T	T	K	-	T	T	T	-	-	-	-	-	-	T	-	-	T	-	G	T	T	T	-	G	T	T	T	T	T	T	T	T	T	T	-	-	T	T	-	T
CO749874:199	T	T	T	T	T	-	T	T	T	T	T	Y	T	T	T	T	-	-	-	-	-	-	T	-	-	T	T	C	T	T	T	-	C	T	T	T	T	T	T	T	T	T	T	-	-	T	T	-	T
CO749970:238	Y	Y	Y	Y	Y	Y	Y	-	Y	Y	T	Y	Y	T	Y	Y	Y	Y	Y	Y	-	Y	Y	T	Y	Y	-	Y	Y	Y	Y	Y	Y	-	Y	-	Y	Y	Y	Y	Y	Y	Y	-	T	-	-	Y	Y
CO749970:259	C	C	C	C	C	C	Y	C	C	C	C	C	Y	C	C	C	C	C	C	C	Y	C	C	C	C	C	C	C	C	C	C	C	C	-	C	-	C	C	C	C	C	C	C	C	-	-	-	C	C
CO749970:281	C	C	C	C	C	S	S	-	C	C	C	C	S	C	C	C	C	C	C	C	S	C	C	C	C	S	-	C	C	C	C	C	C	-	C	-	C	S	C	S	C	C	C	C	C	-	-	C	C
CO750088:66	T	T	T	T	T	T	T	T	T	T	T	T	T	T	T	T	T	T	T	T	T	T	T	T	T	T	T	T	T	T	T	Y	T	T	T	T	T	T	T	T	T	T	T	T	T	T	T	T	T
CO750088:77	W	W	W	W	T	W	W	T	W	T	W	T	W	W	W	W	W	T	W	W	W	W	W	W	W	W	W	T	T	T	T	W	T	T	W	W	W	W	W	W	W	W	W	T	W	W	T	T	T
CO750088:80	G	G	G	G	G	G	G	G	G	G	G	G	G	G	G	G	G	G	G	G	G	G	G	G	G	G	G	G	G	G	G	G	G	G	G	G	G	G	G	G	G	G	G	G	G	G	G	G	G
CO750088:89	A	R	A	R	R	A	A	R	A	G	A	R	A	A	A	A	A	R	R	A	R	R	A	A	A	R	A	R	R	R	R	R	R	R	A	A	A	A	A	A	A	A	R	R	-	A	R	R	R
CO750088:240	A	R	A	A	R	A	A	A	A	R	A	A	A	A	A	A	A	R	R	A	A	A	A	A	A	-	-	R	R	A	R	A	R	R	A	A	A	A	A	A	A	A	A	-	A	-	R	A	R
CO750088:246	K	K	K	K	G	K	K	K	K	K	K	K	K	K	K	K	K	K	K	K	K	K	K	K	K	K	K	G	G	T	G	K	G	G	K	K	K	K	K	K	K	K	K	-	K	K	G	K	G
CO750088:255	Y	Y	Y	Y	Y	Y	Y	Y	Y	T	Y	Y	Y	Y	Y	Y	Y	Y	Y	Y	Y	Y	Y	Y	Y	Y	-	Y	Y	Y	Y	Y	Y	Y	Y	Y	Y	Y	Y	Y	Y	Y	Y	-	Y	Y	Y	Y	Y
CO750216:29	G	G	G	R	G	-	G	G	G	G	G	R	R	G	G	G	G	G	R	G	G	R	G	G	G	G	R	G	G	G	A	G	G	R	G	G	G	G	G	G	G	G	G	G	G	-	A	G	G
CO750216:42	C	C	C	S	S	-	C	C	C	C	C	C	C	C	C	C	C	C	C	C	C	C	C	C	C	C	C	C	C	C	G	C	C	C	C	C	C	C	C	C	C	C	C	C	C	-	S	C	C
CO750257:225	G	G	G	G	G	G	-	G	-	-	-	G	G	G	G	G	G	G	G	G	-	G	G	G	G	G	G	A	G	G	G	G	G	G	G	G	G	G	-	G	G	G	-	-	-	G	G	G	G
CO750257:227	C	C	C	C	C	C	-	C	-	-	-	C	C	C	C	C	C	C	C	C	-	C	C	C	C	C	C	T	C	C	C	C	C	C	C	C	C	C	-	C	C	C	-	-	-	C	C	C	C
CO750257:251	G	G	G	G	G	G	-	G	-	-	G	G	G	G	G	G	G	G	G	G	-	G	G	G	G	G	G	G	G	G	G	G	G	G	G	G	G	G	G	G	G	G	-	-	-	G	G	G	G
CO750257:335	T	T	T	Y	T	Y	-	T	-	Y	-	Y	Y	Y	T	Y	T	T	T	T	-	T	Y	T	T	Y	Y	-	T	T	T	T	T	T	Y	T	T	Y	-	Y	T	Y	-	-	T	Y	T	T	T
CO750257:340	G	G	G	G	G	S	-	G	-	G	-	G	G	G	G	S	G	G	G	G	-	G	G	G	G	S	G	-	G	G	G	G	G	G	G	G	G	G	-	S	G	S	-	-	G	S	G	G	G
CO750257:481	S	G	G	S	G	S	-	G	-	-	-	S	S	G	G	G	G	G	-	G	-	G	S	G	S	G	S	-	G	G	G	S	G	-	G	G	G	S	-	G	G	G	-	-	G	G	S	G	G
CO750257:546	W	T	T	W	T	W	A	W	W	-	A	W	W	W	T	W	T	W	W	T	W	T	W	T	W	W	W	A	T	T	T	W	T	W	W	T	T	W	-	W	T	W	A	-	W	W	W	W	T
CO750257:564	W	A	A	W	A	W	T	W	W	-	T	W	W	W	A	W	A	W	W	A	W	A	W	A	W	W	W	T	A	A	A	W	A	W	W	A	A	W	T	W	A	W	T	-	W	W	W	W	A
CO750257:617	C	C	C	C	C	C	C	C	-	-	M	C	C	C	C	M	C	C	C	C	-	C	C	M	C	M	C	-	C	C	C	C	-	M	C	C	C	C	-	C	C	C	-	-	-	C	C	C	C
CO750267:369	R	-	-	-	G	-	R	G	G	G	G	R	G	-	G	-	G	G	G	G	G	G	G	G	G	G	G	G	G	G	G	G	G	-	R	R	G	R	R	R	G	G	G	G	G	-	-	G	G
CO750267:396	Y	-	-	Y	Y	-	Y	Y	Y	Y	C	C	-	C	C	-	C	Y	C	Y	Y	C	Y	C	C	Y	C	Y	Y	Y	Y	C	Y	-	Y	C	Y	Y	C	Y	Y	C	C	Y	C	-	-	C	C
CO750335:245	G	G	G	R	G	G	G	G	G	G	G	G	G	G	G	G	G	A	G	G	G	A	G	G	G	G	G	A	G	G	A	G	A	G	G	G	G	G	G	G	G	G	G	G	-	G	A	R	G
CO750335:265	G	G	G	R	G	R	R	G	G	R	G	R	R	G	R	G	R	R	G	G	G	G	G	G	G	G	R	G	R	R	G	R	G	G	G	G	G	R	R	G	R	G	G	G	-	G	G	G	R
CO750335:304	A	A	A	M	M	M	M	A	A	M	A	M	M	A	M	A	M	M	A	A	A	A	A	A	A	A	M	A	M	M	A	M	A	A	M	A	A	M	M	A	M	A	A	A	-	A	A	A	M
CO750335:319	T	T	T	T	T	T	T	T	T	T	T	T	T	T	T	T	T	T	T	T	T	T	T	T	T	T	T	T	T	T	T	T	T	T	T	T	T	T	T	T	T	T	T	T	-	T	T	T	T
CO750497:107	A	A	A	A	A	A	A	-	A	A	A	A	A	A	A	A	A	A	A	A	A	A	A	A	R	A	A	A	A	A	A	A	A	A	A	A	A	A	A	A	A	A	A	A	A	A	A	A	A
CO750497:328	R	R	-	-	R	R	R	R	R	R	R	-	R	R	R	R	R	R	R	R	R	R	R	R	R	R	R	R	R	R	R	R	D	R	R	R	R	R	R	R	R	R	-	R	R	-	-	R	R
CO750586:62	G	G	G	G	G	G	G	G	-	G	G	-	G	G	G	G	G	G	G	G	G	G	G	G	G	G	G	G	G	G	G	G	G	G	G	G	G	G	G	G	G	G	G	G	G	G	G	G	G
CO750586:70	G	G	G	C	G	G	G	G	-	G	G	-	G	G	G	G	G	C	S	G	G	C	G	G	G	G	G	G	G	G	C	G	C	G	G	G	G	G	G	G	G	C	G	G	G	G	C	G	G
CO750652:102	R	R	R	R	R	R	R	R	R	R	R	R	R	R	R	R	R	R	R	R	R	G	R	R	R	R	-	R	R	R	R	R	G	R	R	R	R	R	R	R	R	R	R	R	R	R	R	R	R
CO750652:138	C	C	C	C	C	C	C	C	C	C	C	C	C	C	C	C	C	C	C	C	C	C	C	C	C	C	C	C	C	C	C	C	C	C	C	C	C	C	C	C	C	C	C	C	C	C	C	C	C
CO750652:201	G	G	G	G	G	G	G	G	G	G	G	G	G	G	G	G	G	G	G	G	G	G	G	G	G	G	G	G	G	G	G	G	G	G	G	G	G	G	G	G	G	G	G	G	G	G	G	G	G
CV432108:73	-	R	A	R	R	R	-	R	R	-	-	-	-	R	R	R	R	R	R	R	R	R	R	R	R	R	A	R	R	R	R	R	-	R	R	R	R	-	R	R	R	R	R	R	R	R	R	A	R
CV432172:180	K	G	K	K	G	T	T	G	K	T	K	K	T	K	K	K	K	K	K	T	T	K	K	K	G	T	K	G	K	G	G	T	-	G	T	T	K	K	K	T	T	T	K	T	K	T	G	G	K
CV432172:188	Y	Y	T	Y	T	T	T	T	Y	T	Y	Y	T	Y	Y	Y	Y	Y	Y	T	T	Y	Y	Y	Y	T	Y	C	Y	Y	C	T	-	C	T	T	T	Y	Y	T	T	T	Y	T	Y	T	C	C	Y
CV432172:278	Y	T	-	-	C	C	C	C	-	C	Y	Y	C	Y	-	Y	Y	Y	Y	-	C	Y	Y	Y	Y	C	-	-	Y	Y	T	-	-	T	C	C	C	Y	Y	C	-	C	Y	C	-	C	T	T	Y
CV432215:232	-	Y	Y	Y	Y	Y	Y	C	Y	Y	Y	-	Y	Y	Y	-	-	C	C	Y	C	-	C	C	-	C	Y	Y	Y	T	Y	-	Y	-	C	-	Y	-	C	C	-	Y	C	C	C	C	-	C	-
CV432215:308	Y	-	T	-	T	T	T	T	T	T	T	-	T	-	T	-	T	-	T	T	T	-	T	T	-	T	T	T	T	-	T	-	T	T	T	T	T	T	T	T	T	T	T	T	T	T	T	T	-
CV432238:252	T	T	-	-	-	T	T	T	T	T	T	T	T	T	T	-	T	T	T	T	T	T	T	T	T	T	-	T	T	-	T	T	T	T	T	-	T	T	T	T	T	T	T	T	Y	T	T	T	-
CV432238:256	G	S	-	S	S	S	G	G	G	S	S	S	G	S	G	G	G	S	G	S	S	G	G	S	S	G	-	S	S	S	S	S	S	S	S	G	S	S	S	S	S	S	S	S	G	G	G	S	S
CV432238:300	G	G	G	R	G	G	G	G	G	G	G	G	G	G	G	G	G	G	G	G	G	G	G	G	G	G	-	G	G	G	G	G	G	G	G	G	G	G	G	G	G	G	G	G	G	G	G	G	G
CV432238:325	S	S	S	S	C	S	S	S	S	S	S	S	S	S	S	S	S	S	C	S	S	S	S	S	S	S	-	S	S	S	S	S	S	S	S	S	S	S	S	S	S	S	S	S	C	S	S	C	S
CV432238:337	T	T	T	T	-	T	T	T	-	T	T	T	T	T	T	T	T	T	T	T	T	T	T	T	T	T	-	T	T	T	T	T	-	T	T	T	-	T	T	T	T	-	T	T	T	T	T	T	T
CV432240:71	R	R	R	R	R	R	R	R	R	R	R	R	R	R	-	R	R	R	R	R	R	R	R	R	R	R	R	R	R	A	R	-	R	R	R	R	R	R	R	R	R	R	R	R	-	R	R	R	R
CV432240:140	Y	Y	Y	Y	Y	Y	Y	Y	Y	Y	Y	Y	Y	Y	Y	Y	Y	Y	Y	Y	Y	Y	Y	Y	Y	Y	Y	Y	Y	Y	Y	Y	Y	Y	Y	Y	Y	Y	Y	Y	Y	Y	Y	Y	Y	Y	Y	Y	Y
CV432240:143	Y	C	Y	Y	C	Y	Y	C	Y	C	Y	Y	Y	Y	C	Y	Y	Y	Y	Y	Y	Y	Y	C	Y	Y	Y	Y	C	C	Y	Y	Y	Y	Y	Y	Y	Y	C	Y	Y	Y	Y	C	C	Y	C	C	C
CV432240:144	Y	T	Y	Y	T	Y	Y	T	Y	T	Y	Y	Y	Y	T	Y	Y	Y	Y	Y	Y	Y	Y	T	Y	Y	Y	Y	T	T	Y	Y	Y	Y	Y	Y	Y	Y	T	Y	Y	Y	Y	T	T	Y	T	T	T
CV432240:198	C	Y	C	Y	Y	C	C	Y	C	Y	C	C	C	C	Y	-	C	Y	C	C	C	C	C	Y	-	C	Y	C	Y	Y	Y	-	Y	C	-	C	-	C	C	-	Y	C	-	-	-	-	Y	Y	Y
CV432240:225	C	C	C	C	C	C	C	C	C	C	C	M	C	C	C	C	C	C	C	C	C	C	C	C	C	C	C	C	C	C	C	-	C	C	C	C	C	C	C	C	C	C	C	C	C	C	C	C	C
CV432240:234	A	A	A	A	A	A	A	A	A	A	A	A	A	A	A	A	A	A	M	A	A	A	A	A	A	A	A	A	A	A	A	-	A	A	A	A	A	A	M	A	A	A	A	A	A	A	A	A	A
CV432240:252	C	C	C	C	C	C	C	C	C	C	C	C	C	C	C	C	C	C	C	C	C	C	C	C	C	C	C	Y	C	C	C	-	C	C	C	C	C	C	C	C	C	C	C	C	C	C	C	C	C
CV432344:94	C	C	C	C	-	Y	C	C	C	Y	C	C	-	-	C	Y	C	C	C	C	-	C	-	C	C	C	C	C	C	C	C	C	C	C	C	-	C	C	C	C	C	-	C	C	C	C	-	C	C
CV432344:310	T	T	T	T	T	T	T	T	T	T	T	K	K	T	T	T	T	T	T	T	T	T	T	T	T	T	T	T	T	T	T	T	T	T	T	T	T	T	T	T	T	T	T	T	T	T	T	T	T
CV432344:319	C	Y	C	C	Y	C	Y	Y	C	C	Y	C	Y	Y	Y	C	C	Y	C	C	Y	C	C	C	Y	C	Y	Y	Y	Y	Y	C	Y	C	Y	Y	C	C	Y	Y	Y	Y	C	C	C	C	Y	C	C
CV432344:330	G	G	G	G	G	R	G	G	G	R	G	G	G	G	G	R	G	G	G	G	G	G	G	G	G	G	G	G	G	G	G	G	G	G	G	G	G	G	G	G	G	G	G	G	G	G	G	G	G
CV432344:355	Y	Y	Y	Y	C	Y	C	C	Y	Y	C	-	-	C	C	Y	Y	Y	Y	Y	C	Y	-	Y	C	Y	Y	C	C	C	C	Y	C	Y	C	C	Y	Y	C	C	C	C	Y	Y	Y	Y	C	Y	Y
CV432387:136	Y	Y	Y	Y	Y	Y	Y	Y	Y	Y	C	Y	Y	Y	Y	Y	Y	Y	Y	Y	C	Y	Y	Y	Y	Y	C	Y	C	C	Y	Y	Y	Y	Y	Y	Y	Y	Y	Y	Y	Y	Y	Y	Y	Y	Y	C	C
CV432387:159	T	W	T	T	W	T	T	T	T	T	T	T	T	T	T	T	T	W	W	T	T	W	T	W	T	T	T	T	T	T	T	T	W	W	T	T	T	W	T	T	T	T	T	T	T	T	W	T	W
CV432387:168	T	Y	Y	T	Y	Y	Y	Y	Y	T	Y	T	Y	T	Y	T	Y	Y	Y	T	T	Y	Y	Y	Y	Y	Y	T	Y	Y	T	Y	T	Y	T	Y	T	Y	Y	T	Y	T	T	T	T	Y	T	Y	Y
CV432387:291	R	R	R	R	R	R	R	R	R	R	R	R	R	R	R	R	R	R	R	R	R	R	R	A	R	R	R	R	R	R	R	R	R	R	R	R	R	R	R	R	R	R	R	R	R	R	R	R	R
CV432387:297	Y	Y	Y	Y	Y	Y	Y	Y	Y	Y	Y	Y	Y	Y	Y	Y	Y	Y	Y	Y	Y	Y	Y	C	Y	Y	Y	Y	Y	Y	Y	Y	Y	Y	Y	Y	Y	Y	Y	Y	Y	Y	Y	Y	Y	Y	Y	Y	Y
CV432444:95	C	C	S	-	C	C	C	C	C	C	C	-	C	C	C	C	S	C	S	C	-	C	S	C	S	S	S	C	C	C	C	S	C	C	-	C	S	-	C	C	C	-	C	-	-	S	-	C	C
CV432444:98	A	A	R	A	A	A	A	A	A	A	A	-	A	A	A	A	R	A	R	A	-	-	R	A	R	R	R	A	A	A	A	R	A	A	-	A	R	-	A	A	A	-	A	-	-	R	A	A	A
CV432444:113	R	G	G	R	G	G	G	G	R	R	R	-	G	G	G	R	G	G	G	R	R	R	G	R	G	G	G	R	G	G	R	G	R	G	R	G	G	R	R	G	G	R	G	-	-	G	G	R	G
CV432444:149	W	W	A	W	W	W	W	W	W	W	W	W	W	W	W	W	A	W	A	W	W	W	A	W	A	A	W	W	W	W	W	W	W	W	W	W	A	W	W	W	W	W	W	W	-	A	W	W	W
CV432444:186	C	C	M	C	C	C	C	C	C	C	C	C	C	C	C	C	M	C	M	C	-	C	M	C	M	M	M	C	C	C	C	M	C	C	C	C	A	C	C	C	-	C	C	-	-	M	C	C	C
CV432444:218	A	W	A	A	W	A	W	W	W	A	A	A	W	W	W	A	A	A	W	A	A	A	A	W	A	A	A	A	A	W	A	W	A	A	A	A	A	A	A	A	W	A	W	-	-	W	A	W	W
CV432444:231	R	A	R	A	A	A	A	A	A	A	R	R	A	A	A	R	R	R	A	R	R	A	R	A	A	R	R	R	R	A	R	A	A	R	R	R	A	R	R	R	-	R	-	-	-	A	R	A	A
CV432464:188	-	Y	C	C	Y	Y	C	C	C	C	C	C	C	Y	C	C	C	C	C	C	C	C	C	C	C	C	C	C	C	C	C	C	-	-	C	C	C	C	C	C	C	C	C	C	C	C	C	Y	T
CV432588:324	G	G	R	R	G	R	G	G	G	R	G	R	R	G	R	G	G	G	R	G	G	G	R	R	G	G	-	G	G	G	G	R	G	-	G	R	R	G	R	G	G	G	R	G	G	R	R	G	R
CV432604:119	A	R	A	R	A	A	R	R	R	R	-	-	A	R	R	A	R	A	-	A	-	R	A	A	A	A	A	R	R	R	A	-	R	R	A	A	R	A	A	A	R	R	R	-	R	A	A	A	A
CV432604:164	A	A	R	R	A	A	R	A	R	A	R	R	A	A	R	A	A	R	R	R	-	R	A	A	A	A	A	A	A	A	R	A	R	A	R	R	R	A	R	A	A	A	R	A	A	A	R	A	A
CV432604:191	C	C	Y	C	Y	Y	C	C	C	C	C	C	Y	C	C	Y	C	Y	C	Y	-	C	C	C	C	C	C	C	C	C	C	-	C	Y	Y	Y	C	C	C	Y	C	C	C	C	C	Y	C	C	C
CV432604:194	K	K	K	K	K	K	K	K	-	K	-	-	K	K	K	K	K	K	-	K	-	K	K	K	G	K	K	K	K	K	K	-	K	K	K	K	K	K	K	K	K	K	K	K	K	B	K	K	K
CV432604:278	M	M	M	M	M	M	M	M	M	M	M	M	M	M	M	M	M	M	M	M	M	C	M	M	M	M	M	M	M	M	M	M	A	M	M	M	M	M	M	M	M	M	M	M	M	M	M	M	A
CV432604:299	Y	Y	Y	Y	Y	Y	Y	Y	Y	Y	Y	Y	Y	Y	Y	Y	Y	Y	Y	Y	Y	Y	Y	Y	Y	Y	Y	Y	Y	Y	Y	Y	T	Y	Y	Y	Y	Y	Y	Y	Y	Y	Y	Y	Y	Y	Y	Y	T
CV432604:302	T	T	T	T	T	T	T	T	T	T	T	T	T	T	T	T	T	T	T	K	T	T	T	T	K	T	T	K	T	T	T	T	T	T	T	K	K	T	T	T	T	T	T	T	T	T	T	T	T
CV432604:323	G	R	G	G	R	G	G	R	G	G	R	-	G	G	R	G	G	G	R	G	G	-	G	G	R	G	G	G	R	R	G	G	-	G	G	G	R	G	G	G	R	G	G	G	G	G	G	R	R
CV432635:273	R	R	R	R	R	R	R	R	R	R	R	R	R	R	R	R	R	R	R	R	R	R	R	R	R	R	R	R	R	R	R	R	R	R	R	R	R	R	R	R	R	R	R	R	R	R	R	R	R
CV432635:279	Y	Y	Y	Y	Y	Y	Y	Y	Y	Y	Y	Y	Y	Y	Y	Y	Y	Y	Y	Y	Y	Y	Y	Y	Y	Y	Y	Y	Y	Y	Y	Y	Y	Y	Y	Y	Y	Y	Y	Y	Y	Y	Y	Y	Y	Y	Y	Y	Y
CV432661:61	C	C	C	C	C	C	C	C	C	C	C	C	C	C	C	C	C	C	C	C	C	C	C	C	C	C	C	C	C	C	C	C	C	C	C	C	C	C	C	C	C	C	C	C	C	C	C	C	C
CV432661:112	C	C	C	C	C	C	C	C	C	C	C	C	C	C	C	C	C	C	S	C	C	C	C	C	C	C	C	C	C	C	C	C	C	C	C	C	C	C	C	C	C	C	C	C	C	C	C	C	C
CV432806:207	R	G	R	R	R	G	G	G	G	R	R	-	G	G	G	G	G	R	-	-	G	G	G	-	-	-	-	G	R	G	G	G	R	R	R	G	-	-	G	G	-	-	-	-	-	-	R	G	R
CV433190:163	R	G	G	G	R	R	-	G	G	G	R	G	G	R	G	R	R	G	G	G	R	G	G	R	G	G	G	G	G	G	G	G	G	G	R	R	G	R	R	R	G	G	G	G	G	G	G	R	R
CV433190:209	R	A	A	A	A	A	A	A	A	A	A	A	A	R	A	R	A	A	A	A	R	A	A	A	A	A	A	A	A	A	A	A	A	A	R	A	A	A	A	R	A	A	A	A	A	A	A	A	R
CV433190:285	R	R	R	R	R	R	R	R	R	R	R	R	R	R	R	R	R	R	R	R	R	G	R	R	R	R	R	R	R	R	R	R	R	R	R	R	R	R	R	R	R	R	R	R	R	R	R	R	R
CV433190:289	R	A	A	-	A	A	A	A	A	A	A	A	A	R	A	R	A	A	A	A	R	A	A	A	A	A	A	A	A	A	A	A	A	A	R	A	A	A	A	R	A	A	A	A	A	A	R	A	R
CV433758:126	Y	Y	Y	Y	Y	Y	Y	Y	Y	Y	Y	Y	Y	T	Y	Y	Y	Y	Y	Y	C	Y	Y	Y	Y	Y	Y	Y	C	Y	Y	Y	Y	Y	Y	Y	C	Y	C	Y	Y	Y	Y	C	Y	Y	Y	Y	Y
CV433758:276	R	R	R	R	R	R	-	R	-	R	R	-	-	G	R	R	R	R	R	R	R	R	R	R	R	R	R	R	A	R	R	R	R	R	R	R	R	R	A	R	R	R	R	R	R	R	R	R	R
CV433758:321	S	S	S	-	S	-	S	S	-	-	S	-	-	G	S	S	S	S	S	S	S	S	S	S	S	S	S	S	S	S	S	S	S	S	S	S	S	S	S	S	S	S	S	S	S	S	S	S	S
CV544596:482	T	T	T	T	T	T	T	T	-	-	T	-	-	T	T	T	T	-	T	T	T	T	T	-	-	T	T	T	W	T	T	T	T	T	T	T	T	T	A	T	T	-	T	-	-	T	T	T	T
CV544596:513	G	G	G	G	G	G	-	G	T	-	G	-	G	G	-	G	G	-	G	G	G	T	G	G	-	G	G	G	K	G	G	G	G	G	G	G	G	G	T	G	G	T	G	-	-	G	G	G	G
CV545008:97	A	R	R	A	R	A	A	A	R	R	R	R	A	A	-	R	A	R	R	A	R	A	R	A	A	R	A	R	R	R	R	R	A	R	A	R	A	R	R	A	R	A	R	A	-	R	A	R	R
CV545008:100	G	G	R	G	G	G	G	G	G	R	G	R	R	R	G	G	G	G	R	G	G	G	R	R	G	G	R	G	G	G	G	G	G	G	R	R	R	R	G	R	G	G	G	G	G	R	G	G	G
CV545008:111	C	C	C	C	C	C	C	C	C	C	C	C	C	C	C	C	C	C	C	C	C	C	C	C	C	C	C	C	C	C	C	C	C	C	C	C	C	C	C	C	C	C	C	C	T	C	C	C	C
CV545008:118	W	W	T	T	W	W	W	W	W	W	W	W	W	W	-	T	W	W	W	W	W	W	W	W	W	W	W	W	W	W	W	W	W	W	W	W	W	W	W	W	T	W	W	T	T	W	W	W	W
CV545008:151	Y	C	C	C	C	Y	Y	C	C	C	C	C	C	Y	C	C	Y	C	Y	Y	C	-	C	C	C	C	C	C	C	C	C	C	Y	C	Y	C	Y	C	C	Y	C	Y	C	C	C	C	C	C	C
CV545008:331	S	G	G	S	S	S	S	S	S	G	S	-	-	G	S	S	S	S	S	S	S	G	G	G	S	S	G	S	G	S	S	S	S	S	G	G	G	G	S	G	G	S	S	S	S	G	S	S	S
CV545014:224	R	R	R	R	G	R	R	R	-	-	R	R	-	R	R	R	R	G	R	R	R	R	R	R	R	R	-	G	R	R	-	G	G	R	R	R	R	R	R	R	R	R	G	R	R	R	G	R	G
CV545014:225	Y	Y	Y	Y	T	Y	Y	Y	-	-	Y	Y	-	Y	Y	Y	Y	T	Y	Y	Y	Y	Y	Y	Y	Y	-	T	Y	Y	-	Y	T	Y	Y	Y	Y	Y	Y	Y	Y	Y	T	Y	Y	Y	T	Y	Y
CV545014:275	G	R	G	G	-	R	-	G	-	-	G	-	-	-	G	G	G	-	G	G	G	G	G	R	G	G	-	G	G	G	-	R	R	G	G	-	G	G	G	G	G	G	G	R	R	R	G	R	G
CV545014:276	C	Y	C	C	-	Y	-	-	-	-	C	-	-	-	C	C	C	-	C	C	C	C	C	Y	C	C	-	C	C	C	-	Y	Y	C	C	-	C	C	C	C	C	C	C	Y	Y	Y	C	Y	C
CV545014:278	W	A	A	A	-	A	-	W	-	-	W	-	-	-	A	W	W	A	A	A	W	W	A	A	W	A	-	A	W	W	-	A	A	W	A	-	A	W	W	A	A	A	W	A	A	A	A	A	W
CV545055:101	M	M	M	-	M	M	-	M	-	M	M	-	-	M	M	M	M	-	-	-	M	M	M	M	M	M	-	M	M	M	M	C	M	M	M	M	M	M	M	M	M	M	M	-	-	M	M	M	M
CV545055:194	A	R	R	R	R	R	R	R	-	R	R	-	-	R	R	R	R	A	R	R	R	R	A	A	R	R	-	A	R	R	-	R	-	R	A	R	R	R	R	A	R	A	R	R	-	-	-	-	A
CV545055:241	C	C	C	C	C	C	C	C	C	C	C	C	C	C	C	C	C	C	S	C	C	C	C	C	C	C	C	C	C	C	C	C	C	C	C	C	C	C	C	C	C	C	C	C	-	C	C	C	C
CV545055:296	K	K	K	K	K	K	K	K	K	K	K	K	K	K	K	K	K	K	K	K	K	K	K	K	K	K	K	K	K	K	K	K	K	K	K	K	K	K	K	K	K	K	K	-	-	K	K	K	K
CV545055:297	A	A	A	M	M	A	A	A	A	A	M	A	A	A	A	A	A	A	M	A	A	A	A	A	A	A	A	A	A	M	A	A	A	A	A	A	A	A	A	A	A	A	A	-	-	A	A	M	A
CV545213:125	C	C	C	M	C	C	C	C	C	C	A	C	C	-	C	A	A	C	C	C	C	C	A	C	C	C	A	-	A	C	-	C	C	C	C	C	C	C	C	C	C	C	C	C	C	A	C	C	A
CV545240:269	-	G	R	G	G	R	-	G	G	R	G	-	-	G	G	G	G	G	G	G	G	G	G	G	G	G	G	G	G	G	G	G	G	G	G	G	-	-	R	G	R	G	G	G	G	G	G	G	R
CV545240:317	K	G	K	G	G	K	K	G	K	K	G	-	-	K	K	K	G	G	G	K	G	K	K	K	K	K	K	K	G	G	G	G	-	K	K	K	G	K	K	K	K	-	K	K	G	K	-	K	G
CV545240:320	Y	Y	Y	-	-	Y	T	Y	-	Y	Y	-	-	Y	Y	Y	T	T	T	Y	Y	Y	Y	Y	Y	Y	Y	Y	Y	Y	Y	Y	-	Y	Y	Y	T	T	T	Y	Y	-	Y	Y	T	Y	-	T	T
CV545274:66	R	R	R	R	R	R	R	R	R	R	R	-	R	-	R	R	R	-	R	R	R	-	R	-	-	R	R	R	R	R	R	R	R	R	R	R	R	R	R	R	-	R	R	R	-	R	R	R	R
CV545274:87	C	C	C	C	C	C	C	C	C	C	C	-	C	Y	C	C	C	C	C	C	C	C	C	C	C	C	C	C	C	C	C	C	C	C	C	C	C	C	C	C	C	C	C	C	-	C	C	C	C
CV545438:8	R	R	R	R	G	R	G	R	R	R	R	R	-	G	G	R	R	G	-	R	G	-	R	-	-	R	R	R	G	R	R	R	R	R	R	G	R	R	R	R	-	R	R	-	-	G	G	R	R
CV545438:29	G	G	G	G	G	G	G	G	G	G	G	G	G	G	G	G	G	G	G	G	G	G	G	G	G	G	G	G	G	G	G	G	G	G	G	G	G	G	G	G	G	G	G	G	-	G	G	G	G
CV545438:95	Y	C	Y	Y	C	Y	Y	C	Y	Y	Y	Y	C	C	C	Y	C	C	Y	Y	Y	Y	Y	C	Y	Y	Y	Y	C	Y	Y	Y	Y	Y	Y	C	Y	Y	Y	Y	M	Y	Y	Y	-	C	Y	Y	Y
CV545438:101	Y	C	Y	Y	Y	Y	Y	C	Y	Y	Y	Y	Y	Y	Y	Y	Y	Y	Y	Y	Y	Y	Y	C	Y	Y	Y	Y	Y	Y	Y	Y	Y	Y	Y	C	Y	Y	Y	Y	-	Y	Y	Y	-	C	Y	Y	Y
CV545438:163	G	K	G	G	K	G	G	G	G	G	G	G	K	K	K	G	G	K	G	G	G	G	G	G	-	G	-	G	K	G	G	K	G	G	G	K	G	G	G	G	-	G	G	G	-	G	G	G	G
CV545438:179	K	K	K	K	K	K	K	G	K	K	K	K	K	K	K	G	K	K	K	K	G	K	K	K	-	K	-	K	K	-	K	K	-	G	G	K	K	K	K	K	-	K	-	-	-	G	K	-	G
CV545438:236	W	W	W	W	W	W	W	W	W	T	W	W	W	W	W	W	W	-	W	W	W	W	W	-	-	W	-	W	W	T	W	-	T	W	W	W	W	-	W	W	-	W	W	-	-	-	T	-	W
CV545438:257	A	A	A	A	A	A	A	A	A	A	A	A	A	A	A	A	-	-	A	A	A	R	A	-	-	A	-	A	-	-	A	-	-	A	A	A	A	-	A	A	-	A	-	-	-	-	A	-	A
CV545450:81	C	C	C	C	C	C	C	C	C	C	C	C	C	C	C	C	C	C	C	C	C	C	C	C	C	C	C	C	C	C	C	C	Y	C	C	C	C	C	C	C	C	C	C	-	-	-	C	C	C
CV545450:135	Y	Y	Y	Y	C	Y	Y	Y	Y	Y	Y	Y	Y	Y	Y	Y	C	Y	Y	Y	Y	Y	Y	Y	Y	Y	Y	Y	Y	C	Y	Y	C	Y	Y	Y	Y	Y	Y	Y	Y	Y	Y	-	-	Y	Y	Y	Y
CV545450:174	W	W	W	W	W	W	W	W	-	-	W	W	W	W	W	W	W	W	W	W	W	W	W	W	W	W	W	W	W	W	W	W	W	W	W	W	W	W	W	W	W	W	W	W	W	W	W	W	W
CV545670:183	A	A	A	A	A	A	A	A	A	A	A	A	A	A	A	A	A	A	A	A	A	A	A	A	A	A	A	A	A	A	A	A	A	A	A	A	A	A	A	A	A	A	A	-	-	A	A	A	A
CV545670:219	Y	Y	Y	Y	Y	Y	Y	Y	Y	Y	Y	Y	Y	Y	Y	Y	Y	Y	Y	Y	Y	C	Y	Y	Y	Y	Y	Y	Y	Y	Y	Y	Y	Y	Y	Y	Y	Y	Y	Y	Y	Y	Y	-	-	Y	Y	Y	Y
CV545670:222	C	C	C	C	M	C	C	C	C	C	C	C	C	C	C	C	C	C	C	C	C	M	C	C	C	C	C	C	C	C	C	C	C	C	C	C	C	C	C	C	C	C	C	-	-	C	C	M	C
CV545670:249	C	C	C	Y	C	C	C	C	Y	Y	C	Y	-	C	C	C	C	Y	C	C	C	-	C	C	C	-	C	C	C	C	C	C	C	C	C	C	C	C	C	C	C	C	C	-	-	C	C	C	C
CV545670:273	T	T	T	T	K	T	T	T	K	K	T	T	T	T	T	T	T	T	K	T	-	K	T	T	T	T	T	T	T	T	T	T	T	T	T	T	T	T	T	T	T	T	T	-	-	T	T	K	T
CV545670:276	Y	Y	Y	Y	Y	Y	Y	Y	Y	Y	Y	Y	Y	Y	Y	Y	Y	Y	Y	Y	Y	T	Y	T	Y	Y	T	Y	Y	Y	Y	Y	Y	Y	Y	Y	Y	Y	Y	Y	Y	Y	Y	-	-	Y	Y	Y	Y
CV545670:285	G	G	G	K	G	G	G	G	G	G	G	G	G	G	G	G	G	G	G	G	G	G	G	K	G	G	K	K	G	G	G	G	K	G	G	G	G	G	G	G	G	G	G	-	-	G	G	G	G
CV545685:188	S	C	C	S	S	S	S	C	S	S	S	S	S	S	C	C	C	S	S	C	S	S	C	-	C	C	C	S	S	S	S	S	C	C	S	C	C	C	S	S	C	S	S	-	-	C	-	S	C
CV545685:251	Y	C	C	Y	Y	Y	Y	C	Y	Y	Y	Y	Y	Y	C	C	C	Y	Y	C	Y	Y	C	C	C	C	C	Y	Y	Y	Y	Y	C	C	Y	C	C	C	Y	Y	C	Y	Y	-	-	C	C	Y	C
CV545685:305	T	T	W	T	T	T	T	T	T	T	T	-	T	T	T	T	W	T	T	W	T	T	W	-	T	W	T	T	T	T	T	W	W	T	T	W	W	W	T	T	W	T	T	-	-	W	-	W	W
CV545935:104	-	C	C	C	C	C	C	C	C	C	M	C	C	C	-	M	M	C	C	C	C	-	C	C	C	C	C	C	C	C	-	C	C	C	C	C	C	C	C	C	C	C	-	-	-	C	C	C	C
CV546379:210	T	Y	T	T	T	T	T	T	T	T	T	T	T	T	Y	T	T	T	T	T	T	T	T	T	T	T	C	T	T	T	Y	T	C	T	T	T	T	T	T	T	T	-	-	-	-	T	Y	T	T
CV546379:227	Y	T	Y	Y	Y	T	Y	T	Y	Y	Y	Y	Y	Y	T	Y	Y	Y	Y	Y	Y	T	Y	Y	Y	Y	Y	T	Y	Y	T	Y	T	Y	Y	Y	Y	Y	Y	Y	Y	Y	-	-	Y	Y	T	Y	T
CV546379:260	Y	T	Y	Y	Y	Y	Y	T	Y	Y	Y	Y	Y	C	T	Y	Y	Y	Y	Y	Y	Y	Y	Y	Y	Y	Y	T	Y	Y	T	Y	T	Y	Y	Y	Y	Y	Y	Y	Y	Y	Y	-	Y	Y	T	Y	T
CV546379:263	G	G	G	G	G	G	G	G	G	G	G	G	G	G	G	G	G	G	G	G	G	G	G	G	G	G	G	G	G	G	G	G	K	G	G	G	G	G	G	G	G	G	G	-	G	G	G	G	G
CV546379:275	R	R	R	R	R	R	R	A	G	G	R	G	R	G	G	R	R	G	R	R	R	G	R	R	R	R	G	A	R	G	R	R	G	R	R	R	R	R	G	R	G	G	R	-	-	R	R	R	R
CV546729:55	G	G	G	G	G	G	G	G	G	G	G	G	-	G	G	G	G	G	G	G	G	G	G	G	G	G	G	R	R	G	G	G	G	G	G	G	R	G	G	G	G	G	G	G	-	G	G	G	G
CV546729:58	A	A	A	A	A	A	A	A	M	-	A	-	-	A	A	A	A	A	A	A	A	A	A	A	A	A	A	A	A	A	C	A	M	A	A	A	A	A	A	A	A	A	A	A	-	A	M	A	A
CV546729:94	C	C	C	C	C	C	C	C	Y	C	C	-	-	C	C	C	C	C	C	C	C	C	C	C	C	C	C	C	C	C	C	C	C	C	C	C	C	C	C	C	C	C	C	C	-	C	C	C	C
CV546729:154	G	G	G	G	G	G	G	G	S	G	G	G	G	S	G	G	G	S	G	G	G	G	G	G	G	G	G	S	S	G	S	G	S	G	G	G	G	G	G	G	G	G	G	G	G	G	S	G	G
CV546729:163	C	C	C	C	C	C	C	C	C	C	C	M	C	C	C	C	C	C	C	C	C	C	C	C	C	C	C	Y	Y	C	C	C	C	C	C	C	C	C	C	C	C	C	C	C	C	C	C	C	C
CV546729:181	G	G	G	G	G	G	G	G	G	G	G	-	G	G	G	G	G	K	G	G	G	G	G	G	G	G	G	K	K	G	G	G	G	G	G	G	G	G	G	G	G	G	G	G	G	G	G	G	G
CV546729:184	G	R	G	R	R	G	G	G	G	G	G	G	G	G	G	G	G	R	G	G	G	G	G	G	R	G	G	G	R	R	G	G	G	R	G	R	G	G	G	G	R	G	G	G	G	G	G	G	G
CV546729:202	A	A	A	A	A	A	A	A	R	A	A	-	A	A	A	A	A	R	A	A	A	A	A	A	A	A	A	R	R	A	R	A	R	A	A	A	A	A	A	A	A	A	A	A	A	A	R	A	A
CV546729:213	A	A	A	W	A	A	A	A	W	A	A	-	A	A	A	A	A	A	A	A	A	A	A	A	A	A	A	A	A	A	A	A	A	A	A	A	A	A	A	A	A	A	A	A	A	A	A	A	A
CV546729:235	G	G	G	K	G	G	G	G	K	G	G	G	G	G	G	G	G	K	G	G	G	G	G	G	G	G	G	K	K	G	K	G	K	G	G	G	G	G	G	G	G	G	G	G	G	G	K	G	G
CV546729:244	C	C	C	C	C	C	C	C	C	C	S	C	C	C	C	C	C	S	C	C	C	C	C	C	C	C	C	C	C	C	S	C	C	C	C	C	S	C	C	C	C	C	C	C	C	C	C	C	S
CV546729:261	R	R	R	R	R	A	R	R	R	R	R	-	R	R	R	R	R	R	R	R	R	R	A	R	R	A	R	R	R	R	R	R	R	R	R	R	R	R	A	R	R	R	R	R	A	R	R	R	R
CV546883:117	C	C	C	C	C	C	C	C	C	C	C	C	C	C	C	C	C	C	C	C	C	C	C	C	C	C	C	T	C	C	C	C	C	C	C	C	C	C	C	C	C	C	C	C	C	-	C	C	C
CV546883:123	G	G	G	R	G	G	G	G	G	A	G	R	G	G	G	G	G	G	G	G	G	G	G	G	G	G	G	A	G	G	G	G	G	G	G	G	G	G	G	G	G	G	G	G	G	-	G	G	G
CV546883:154	T	T	T	T	T	T	Y	T	T	T	T	T	T	T	T	T	T	T	-	T	T	T	T	T	T	T	T	-	T	T	T	T	T	T	T	T	T	T	T	T	T	T	T	T	T	-	T	T	T
CV546883:216	G	K	K	G	K	K	G	G	G	-	G	-	G	G	K	G	K	K	K	G	G	G	G	G	K	K	K	-	G	G	G	K	K	G	G	K	G	G	G	G	K	G	K	G	G	G	G	G	K
CV546883:220	T	Y	Y	T	Y	Y	T	T	Y	-	T	-	T	T	Y	T	Y	Y	Y	T	T	T	T	T	Y	Y	Y	-	T	Y	T	Y	Y	Y	T	Y	Y	T	T	T	Y	T	Y	T	T	T	Y	T	Y
CV546883:285	-	R	R	G	R	R	-	R	R	-	G	-	-	G	R	G	R	R	-	R	G	G	G	-	R	R	R	R	G	R	R	R	R	R	G	R	R	G	G	G	R	G	R	G	G	-	R	G	R
CX187669:92	C	C	C	C	C	C	C	C	C	C	C	C	C	C	C	C	C	C	C	C	C	C	C	C	C	C	C	C	C	C	C	C	C	-	-	C	C	C	C	C	C	C	C	C	C	-	C	M	C
CX187669:113	C	C	C	-	C	C	C	C	C	C	C	C	C	C	-	C	C	C	C	C	C	S	C	C	C	C	C	C	C	C	C	C	C	-	-	C	C	C	C	C	C	C	C	C	C	-	C	C	C
CX187669:184	G	G	G	-	T	G	G	G	G	G	G	G	G	G	G	G	G	G	G	G	-	T	G	-	G	G	G	G	G	T	K	K	G	G	G	G	K	-	-	G	-	-	G	T	G	G	G	-	G
CX187669:216	T	T	Y	-	Y	Y	T	T	T	T	T	T	T	Y	T	T	Y	Y	Y	Y	-	T	T	-	T	T	T	T	Y	T	T	T	T	Y	T	T	T	-	-	T	-	-	T	T	T	Y	T	-	T
CX187669:230	T	T	T	Y	T	T	T	Y	T	T	T	T	T	T	T	Y	T	T	T	T	T	T	T	-	Y	T	Y	T	T	T	T	T	T	T	T	Y	Y	-	-	T	-	-	T	T	T	T	Y	-	Y
CX187730:296	G	G	G	G	G	G	G	G	G	G	G	G	G	G	G	G	G	G	G	G	-	G	G	-	-	G	-	G	G	G	G	G	G	G	G	G	G	G	G	G	-	G	G	-	-	G	-	G	G
CX187730:299	C	C	C	C	C	C	C	C	C	C	C	C	C	C	C	C	C	C	C	C	-	C	C	-	-	C	-	C	C	C	Y	C	Y	C	C	C	C	C	-	C	-	C	C	-	-	C	-	C	C
CX187730:302	G	K	G	K	G	G	G	K	G	G	G	G	G	G	G	G	G	K	G	G	-	G	G	-	-	G	-	K	K	G	G	G	G	K	G	G	K	G	G	G	K	G	G	-	-	G	K	G	K
CX187853:94	A	R	R	A	A	A	A	A	A	A	A	A	A	A	A	A	A	A	A	A	R	A	R	A	A	R	R	A	R	R	A	R	A	A	A	A	A	A	A	A	A	A	A	A	R	A	A	A	R
CX187853:103	T	T	T	T	T	T	T	T	T	T	T	T	T	T	T	T	T	T	T	T	T	C	T	T	T	T	T	T	T	T	T	T	T	T	T	T	T	T	T	T	T	T	T	T	T	T	T	T	T
CX187965:261	C	Y	C	-	-	-	-	-	Y	Y	C	-	Y	C	-	C	Y	C	C	C	C	C	Y	C	Y	C	C	Y	Y	Y	Y	C	Y	Y	C	-	C	C	Y	C	C	C	C	C	C	C	C	C	C
CX187965:267	G	R	G	-	-	-	-	-	R	R	G	R	R	G	R	G	G	G	G	G	G	G	G	G	R	G	G	R	R	R	R	G	R	R	G	R	G	G	R	G	G	G	G	G	G	G	G	G	G
CX187965:317	C	C	C	-	C	-	C	C	C	C	C	C	C	C	C	C	C	C	C	C	C	C	C	C	C	C	-	C	C	C	C	C	C	C	C	C	C	C	C	C	C	C	C	C	C	C	C	C	C
CX187965:354	A	A	A	A	A	A	A	A	A	A	A	A	A	A	A	A	A	A	A	A	A	A	A	A	A	A	R	A	A	A	A	A	A	A	A	A	A	A	A	A	A	A	A	A	A	A	A	A	A
CX187965:387	C	C	C	-	C	C	C	C	C	C	C	C	C	C	C	C	C	C	C	C	C	C	C	C	C	C	C	Y	C	C	Y	C	C	C	C	C	C	C	C	C	C	C	C	C	C	C	Y	C	C
CX187965:391	C	C	C	-	C	C	C	C	C	C	C	C	C	C	C	C	C	C	C	C	C	C	C	C	C	C	C	C	C	C	C	C	C	C	C	C	C	C	C	C	C	C	C	C	C	C	C	C	C
CX187965:402	C	C	C	-	C	C	-	C	C	C	C	-	C	C	C	C	C	C	C	C	C	C	C	C	C	C	C	C	C	C	C	C	C	C	C	C	C	C	C	C	C	C	C	C	C	C	C	C	C
CX187965:408	G	R	G	-	R	R	-	R	R	R	G	-	R	G	R	R	R	G	-	R	G	G	G	G	R	G	G	G	R	R	G	G	R	R	G	R	G	G	G	G	G	G	G	G	G	G	G	R	R
CX187965:420	R	R	G	-	R	R	-	R	R	R	R	-	R	R	R	R	R	R	R	G	R	R	R	R	R	R	R	R	R	R	R	R	R	R	R	R	G	R	R	R	R	R	R	R	R	R	R	R	R
CX187965:429	T	T	T	-	T	T	T	T	T	T	T	-	T	T	T	T	T	T	T	T	T	Y	T	T	T	T	T	T	T	T	T	T	T	T	T	T	T	T	T	T	T	T	T	T	T	T	T	T	T
CX187965:446	R	R	R	-	R	R	R	R	R	R	R	A	R	R	R	R	R	R	A	A	R	R	R	R	R	R	R	R	R	R	R	R	R	R	R	R	R	R	R	R	R	R	R	R	R	R	R	R	A
CX187965:483	A	A	A	A	A	A	A	A	A	A	A	A	A	A	A	A	A	A	A	A	A	A	A	A	A	A	A	A	A	A	A	A	A	A	A	A	A	A	A	A	A	A	A	A	W	A	A	A	A
CX187965:537	W	-	W	-	-	-	W	T	T	T	W	D	T	-	T	T	T	W	-	T	W	W	W	W	T	W	W	-	T	T	-	W	T	-	W	-	W	W	-	T	-	W	W	W	W	W	T	-	T
CX187986:212	A	A	R	R	A	A	A	A	A	-	A	-	-	-	R	A	A	R	A	A	A	-	-	A	A	A	A	-	A	R	-	A	-	R	A	R	A	R	A	A	A	A	A	A	-	-	A	A	A
CX188015:232	C	Y	C	C	C	C	Y	C	C	C	C	C	-	Y	Y	C	C	C	Y	C	C	C	Y	Y	C	C	Y	C	C	C	Y	Y	C	Y	Y	Y	C	C	-	Y	Y	Y	C	-	C	Y	C	C	Y
CX188015:235	Y	Y	Y	Y	C	C	Y	Y	C	C	C	Y	Y	Y	C	C	Y	Y	Y	Y	Y	Y	Y	C	C	Y	Y	Y	Y	Y	Y	Y	Y	C	Y	Y	Y	Y	-	Y	Y	Y	Y	C	Y	Y	Y	Y	C
CX188015:250	S	C	S	S	C	C	S	C	C	C	C	-	-	S	C	C	S	C	S	S	S	C	S	C	C	S	C	C	S	C	C	S	C	C	S	S	S	S	S	S	S	S	S	C	S	S	C	C	C
CX188015:265	A	A	A	A	A	A	A	A	A	A	A	-	-	A	A	A	A	A	A	A	A	A	A	A	R	A	A	A	A	A	A	A	A	A	A	A	A	A	A	A	A	A	A	-	A	A	A	A	A
CX188015:367	A	A	A	A	A	A	A	A	A	A	A	A	A	A	A	A	A	A	A	A	A	R	A	A	A	A	-	A	A	A	A	A	A	A	R	A	A	A	A	A	A	A	A	-	A	A	A	A	A
CX188047:105	W	W	W	A	A	W	W	W	W	W	A	-	A	A	W	-	W	A	-	-	A	W	W	W	W	W	W	W	W	W	W	A	W	W	W	W	-	A	W	W	W	W	-	-	W	W	W	W	-
CX188047:121	R	R	G	G	G	G	G	R	R	G	G	-	G	G	-	-	G	G	-	-	G	G	G	G	G	G	G	G	R	G	G	G	G	-	G	G	-	G	G	-	G	-	-	-	R	-	-	R	-
CX188047:142	W	W	T	T	W	T	W	W	W	W	W	W	T	W	A	A	W	W	W	W	W	W	T	T	W	T	W	W	W	W	T	T	T	A	W	W	-	W	W	W	W	A	W	W	W	T	W	W	A
CX188047:178	S	S	S	S	S	S	S	S	S	S	S	S	S	S	G	S	S	S	S	S	S	S	S	S	S	S	S	S	S	S	S	S	S	G	S	S	S	S	S	-	S	G	S	S	S	S	S	S	G
CX188047:226	C	Y	C	C	C	C	C	C	C	C	C	Y	C	C	Y	C	C	C	C	C	C	C	C	C	C	C	C	C	C	C	C	C	C	Y	C	C	C	C	C	C	C	Y	C	C	C	C	C	C	Y
CX188047:478	A	A	A	A	A	A	A	A	A	A	A	A	W	A	A	A	-	A	-	A	-	R	A	A	A	A	A	A	-	A	A	-	-	A	A	A	A	A	A	A	A	A	A	A	A	-	A	A	-
CX188207:114	T	Y	T	T	C	T	T	T	T	T	T	T	T	T	C	T	T	T	T	C	T	T	T	T	C	T	T	T	T	C	T	T	T	C	T	C	T	T	T	T	C	T	T	T	T	T	T	C	T
CX188349:443	R	G	G	-	G	G	G	G	G	-	G	G	-	-	G	G	G	G	-	G	G	R	G	G	G	G	G	G	R	G	-	G	G	G	G	G	G	G	G	G	G	G	-	-	-	-	G	G	G
CX188349:469	R	R	A	R	R	A	A	R	R	-	R	A	-	A	R	A	A	R	-	A	A	R	A	G	R	A	R	A	R	R	A	R	A	R	A	R	A	A	A	A	A	A	A	A	-	-	A	R	R
CX188349:478	S	S	G	S	S	G	G	S	C	-	S	G	-	G	S	G	G	S	-	G	G	S	G	C	S	G	S	G	S	S	G	S	G	S	G	S	G	G	G	G	G	G	G	G	-	-	G	S	S
CX188426:102	A	W	A	W	W	A	A	W	A	A	W	W	A	W	W	A	A	W	A	A	W	A	A	A	W	A	A	A	W	W	W	A	W	W	A	A	A	A	A	A	W	A	A	A	A	A	A	W	W
CX188426:153	T	K	T	K	K	T	T	K	T	T	K	K	T	K	K	T	T	K	T	T	K	T	T	T	K	T	T	T	K	K	K	T	K	K	T	T	T	T	T	T	K	T	T	T	T	T	T	K	K
CX188426:212	-	A	A	A	A	A	A	A	R	R	-	R	R	A	A	A	A	A	A	R	R	A	A	A	A	A	A	A	A	A	A	A	A	A	A	A	A	A	R	A	A	A	A	A	A	A	A	A	A
CX188577:418	G	G	G	G	G	G	G	G	G	-	G	K	G	G	G	G	K	G	G	G	-	G	G	G	G	G	G	G	G	G	G	G	G	G	G	G	G	G	G	G	G	G	G	G	G	G	G	K	G
CX188577:436	A	A	A	A	A	A	A	A	A	-	A	A	A	A	A	A	A	A	A	A	-	R	A	A	A	A	R	A	A	A	R	A	A	A	A	A	A	A	A	A	A	A	A	A	A	A	A	A	A
CX188577:475	A	A	A	A	A	A	A	A	A	-	A	R	R	A	A	A	A	R	R	R	-	R	A	A	A	A	A	A	A	A	A	A	A	A	A	A	A	-	A	A	A	A	A	A	A	A	A	A	A
CX188751:61	G	G	G	-	G	G	G	-	G	G	G	G	G	G	G	G	G	G	G	G	G	G	G	G	G	G	G	G	G	G	G	G	G	G	G	G	G	G	G	G	G	G	G	G	G	G	G	G	G
CX188751:85	G	G	G	R	G	G	R	-	G	G	G	G	R	G	G	G	G	G	R	G	R	R	G	G	G	G	G	G	G	G	G	G	R	G	G	R	R	R	G	G	G	R	R	G	G	G	G	G	G
CX188751:458	G	G	G	-	-	-	G	-	G	G	G	G	G	-	G	-	G	G	G	R	G	-	G	G	G	G	G	G	G	G	G	G	G	-	G	G	G	G	G	G	G	G	G	G	G	G	G	G	G
CX188912:561	T	T	T	-	T	T	T	T	T	-	T	-	T	-	T	T	T	T	T	T	T	Y	T	T	T	T	-	T	T	T	T	T	-	T	T	T	T	-	T	T	T	-	T	T	T	T	-	T	T
CX189022:327	A	A	A	R	A	A	A	A	A	A	A	A	A	A	A	A	A	A	R	A	A	A	A	A	A	A	A	A	A	A	A	A	A	A	A	A	A	A	A	A	A	A	A	A	-	A	A	A	A
CX189022:496	C	C	C	C	C	-	C	-	C	C	C	-	-	C	C	C	-	C	C	C	C	C	C	C	C	C	C	C	C	C	C	-	C	C	C	C	-	C	C	C	C	C	-	-	C	C	C	C	-
CX189022:497	T	T	T	T	T	T	T	-	T	T	T	-	-	T	T	T	-	T	T	T	T	T	T	T	T	T	T	T	T	T	T	-	T	T	T	-	-	T	T	T	T	T	-	-	T	T	T	T	-
CX189113:476	A	R	A	A	-	A	-	A	A	A	A	A	R	A	A	A	A	R	A	A	A	A	A	A	R	A	-	A	-	A	-	-	A	A	A	A	A	A	A	A	A	A	R	R	A	A	A	A	R
CX189113:542	K	G	-	K	-	K	-	G	G	K	K	K	G	K	G	K	K	G	-	G	K	K	G	G	G	G	G	G	G	-	-	G	K	G	K	G	K	G	K	K	K	K	K	G	K	K	-	K	G
CX189260:79	Y	Y	T	Y	Y	Y	Y	Y	Y	-	Y	Y	Y	Y	-	Y	Y	Y	Y	Y	Y	Y	Y	Y	Y	T	T	Y	Y	Y	Y	T	Y	Y	Y	Y	Y	Y	Y	Y	Y	Y	Y	-	-	Y	Y	Y	Y
CX189260:102	W	W	A	W	W	W	W	W	W	-	W	W	W	W	-	W	W	W	W	W	W	W	W	W	W	A	A	W	W	W	W	W	W	W	W	W	W	W	W	W	A	W	W	-	-	W	W	W	W
CX189260:144	R	-	A	R	-	R	R	R	R	-	R	R	R	R	-	R	R	R	R	A	R	R	R	R	R	A	A	R	R	R	R	A	R	R	R	-	R	R	A	R	-	R	R	-	R	R	R	R	R
CX189260:207	A	R	A	R	R	A	A	A	A	-	A	A	A	A	-	R	R	A	R	A	A	-	A	A	A	-	A	R	R	R	-	R	R	R	A	R	A	A	A	A	G	A	A	-	-	A	R	R	A
CX189312:63	Y	Y	T	Y	Y	Y	Y	T	Y	Y	T	Y	T	T	Y	Y	T	T	Y	Y	Y	Y	Y	Y	Y	Y	Y	T	Y	T	T	Y	T	Y	Y	T	T	T	T	Y	Y	T	T	Y	Y	T	Y	T	T
CX189312:65	R	R	R	R	R	R	R	R	R	R	G	R	R	G	R	R	G	G	R	R	R	R	R	R	R	R	-	R	R	G	R	R	G	R	R	G	G	G	G	R	R	R	G	R	R	G	G	G	G
CX189312:71	T	T	T	T	T	T	T	T	T	T	T	T	T	T	T	T	T	T	Y	T	T	T	T	T	T	T	T	T	T	T	T	T	T	T	T	T	T	T	T	T	T	T	T	T	T	T	T	T	T
CX189312:125	G	G	G	G	G	G	G	G	G	G	G	G	G	G	G	G	G	G	S	G	G	G	G	G	G	G	G	G	G	G	G	G	G	G	G	G	G	G	G	G	G	G	G	G	G	G	G	G	G
CX189312:177	G	G	G	-	G	G	-	G	G	G	G	-	G	-	G	G	G	G	R	G	G	G	G	G	G	G	G	G	G	G	G	G	G	G	G	G	G	-	G	G	G	G	G	G	G	G	G	G	G
CX189312:259	W	W	W	-	W	W	W	W	W	W	W	W	W	T	W	W	W	W	-	W	W	W	W	W	W	W	-	W	W	W	W	W	W	W	W	W	W	W	W	W	W	W	W	W	W	W	W	W	W
CX189312:271	M	M	M	M	M	M	M	M	M	M	M	M	M	C	M	M	M	M	-	M	M	M	M	M	M	M	M	M	M	M	M	M	M	M	M	M	M	M	M	M	M	M	M	M	M	M	M	M	M
CX189312:289	G	G	G	G	G	G	G	G	G	G	G	G	G	G	G	G	G	G	R	G	G	G	G	G	G	G	G	G	G	G	G	G	G	G	G	G	G	G	G	G	G	G	G	G	G	G	G	G	G
CX189312:320	G	G	G	G	G	G	G	G	G	G	G	G	G	G	G	G	G	G	K	G	G	G	G	G	G	G	G	G	G	G	G	G	G	G	G	G	G	G	G	G	G	G	G	G	G	G	G	G	G
CX189312:346	A	A	A	A	A	A	A	A	A	A	A	A	A	A	A	A	A	A	A	A	A	A	A	A	A	A	A	A	A	A	A	A	A	A	A	A	A	A	A	A	A	A	A	A	A	A	A	A	A
CX189312:347	T	W	T	T	W	T	T	T	T	T	T	T	T	T	W	T	T	T	T	T	T	T	T	T	T	T	T	T	W	W	T	T	T	W	T	T	T	T	T	T	W	W	T	T	T	T	T	T	W
CX189312:358	R	R	R	R	R	R	R	R	R	R	R	R	R	G	R	R	R	R	R	R	R	R	R	R	R	R	R	R	R	R	R	R	R	R	R	R	R	R	R	R	R	R	R	R	R	R	R	R	R
CX189312:416	G	-	-	G	S	-	G	G	G	G	G	G	G	G	S	G	G	G	-	-	-	G	-	G	G	G	-	G	-	S	G	G	G	S	G	G	G	G	G	G	S	S	G	G	G	-	G	-	S
CX189327:433	R	R	A	A	R	R	-	R	R	R	R	-	R	R	R	R	R	R	-	R	-	R	R	R	R	R	R	R	R	A	R	R	R	R	R	R	R	R	R	R	R	R	R	R	R	-	-	R	R
CX189327:453	W	W	A	A	W	W	-	W	W	-	W	-	W	W	W	W	W	W	-	W	-	W	W	W	W	W	W	W	W	A	W	W	W	W	W	-	W	W	W	W	W	W	W	A	A	-	-	W	W
CX189380:348	S	G	S	S	S	S	S	-	S	S	S	-	S	G	S	-	S	G	S	S	S	S	S	-	G	S	S	S	S	S	S	S	S	S	S	S	C	S	S	S	S	S	S	-	-	-	S	G	G
CX189380:378	W	W	W	W	W	W	W	-	W	A	W	-	W	T	A	W	W	W	W	W	A	W	W	W	W	W	A	A	W	W	W	W	W	W	W	W	A	W	W	W	W	W	W	-	-	W	A	W	W
CX189380:387	T	T	T	K	T	T	T	T	K	-	T	-	T	T	K	T	T	T	K	T	K	T	T	T	T	T	T	T	T	K	K	T	K	T	T	T	T	T	T	T	T	K	T	-	-	T	K	T	T
CX189380:393	G	K	G	G	K	G	G	-	G	-	G	-	G	G	-	G	G	K	G	G	G	G	G	G	K	G	G	K	K	K	G	G	G	K	G	G	G	G	G	G	-	G	G	-	-	G	-	K	G
CX189592:602	M	M	M	-	M	M	-	M	M	M	M	-	M	M	M	M	M	-	M	M	M	C	M	M	M	M	M	M	M	M	M	M	M	M	-	M	M	M	M	M	M	M	-	M	M	M	M	-	M
CX189592:623	C	C	C	-	C	C	C	C	C	C	C	-	C	C	C	C	C	C	C	C	C	Y	C	C	C	C	C	C	C	C	C	C	C	C	C	C	C	C	C	C	C	C	C	C	C	C	C	C	C
CX189626:182	C	Y	Y	-	Y	Y	C	C	C	-	Y	-	Y	Y	Y	Y	C	Y	Y	C	C	C	C	-	Y	Y	C	C	C	Y	C	Y	Y	Y	C	Y	Y	C	Y	Y	Y	Y	Y	-	-	C	C	-	Y
CX189626:200	C	C	M	-	C	M	C	C	C	-	M	-	M	M	C	M	C	C	M	C	C	C	M	C	C	C	C	C	C	C	C	C	C	C	C	M	C	C	M	C	C	M	M	-	-	C	C	-	C
CX189626:262	R	R	R	-	R	R	R	A	-	-	R	-	R	R	R	R	R	-	R	A	R	A	R	A	R	R	A	A	A	R	R	A	A	R	R	R	R	R	R	R	R	R	R	-	-	R	R	-	A
CX189626:272	Y	C	Y	C	C	Y	Y	C	-	-	Y	-	Y	Y	C	Y	Y	-	Y	C	Y	C	Y	C	C	Y	C	C	C	C	C	C	C	C	Y	Y	Y	Y	Y	Y	C	Y	Y	-	-	Y	Y	-	C
CX189626:308	C	Y	C	Y	Y	C	C	Y	-	-	C	-	C	C	Y	C	C	-	Y	Y	C	C	C	-	-	C	C	C	Y	Y	C	-	C	Y	C	C	C	C	C	C	Y	C	C	-	-	C	C	-	-
CX189649:53	-	A	R	A	A	R	R	A	A	A	R	R	R	R	R	R	R	R	R	R	R	A	R	R	R	A	R	R	R	A	A	R	R	R	R	A	R	R	R	A	A	A	R	-	R	A	R	A	A
CX189649:83	G	G	G	G	G	G	G	G	G	G	G	G	G	G	G	G	G	G	G	G	G	G	G	G	G	G	R	G	G	G	G	G	G	G	G	G	G	G	G	G	G	G	G	G	G	G	G	G	G
CX189649:95	-	A	R	A	A	R	R	A	A	A	A	R	R	R	R	R	R	R	R	R	R	-	R	R	R	A	A	R	R	A	A	A	R	A	A	A	A	R	R	A	A	A	R	R	R	A	R	A	A
CX189671:144	M	-	M	-	M	M	-	M	-	M	M	C	M	M	M	M	M	M	-	-	M	-	C	M	M	M	M	M	M	M	M	M	M	M	M	M	M	M	M	M	M	M	M	M	M	-	M	M	M
CX189671:185	A	A	A	-	A	-	M	M	A	A	M	M	M	M	A	A	A	A	A	A	-	M	M	A	A	A	-	-	A	A	A	A	A	M	A	A	A	M	M	A	A	M	-	A	-	A	M	A	A
CX189671:205	A	A	A	-	W	W	W	W	A	W	W	A	W	A	W	A	A	W	A	A	A	W	W	A	A	W	-	W	W	W	A	A	W	W	W	A	W	W	W	W	W	W	A	W	W	W	W	A	A
CX189671:234	Y	Y	Y	Y	Y	Y	Y	Y	C	Y	Y	C	Y	C	Y	Y	C	Y	C	Y	C	C	Y	Y	Y	Y	-	Y	Y	Y	Y	Y	Y	Y	Y	C	Y	Y	Y	Y	Y	Y	Y	Y	Y	Y	Y	Y	Y
CX189671:273	Y	Y	Y	-	Y	Y	Y	Y	Y	Y	C	Y	Y	Y	Y	Y	Y	Y	-	Y	Y	Y	Y	Y	Y	Y	-	Y	Y	Y	Y	Y	Y	Y	Y	Y	Y	Y	Y	Y	Y	Y	Y	Y	Y	Y	Y	Y	Y
CX189671:322	G	G	G	G	G	G	G	G	G	G	G	G	G	G	G	G	G	G	G	G	G	R	G	G	G	G	G	G	G	G	G	G	G	G	G	G	G	G	G	G	G	G	G	G	G	G	G	G	G
CX189772:362	Y	Y	T	T	Y	Y	Y	Y	Y	Y	Y	T	Y	-	Y	-	-	T	T	T	T	Y	T	-	T	T	Y	Y	Y	Y	Y	-	-	Y	Y	Y	Y	Y	T	Y	T	Y	T	T	T	Y	-	-	T
CX189906:370	W	T	W	W	T	W	W	W	W	W	W	W	W	W	T	-	W	T	W	W	W	W	W	T	T	W	W	W	T	T	T	W	T	-	W	W	W	W	W	W	W	W	W	W	W	W	-	W	T
CX189928:510	-	R	R	R	R	R	R	-	-	R	R	-	R	R	R	G	G	R	R	G	G	G	R	R	R	R	-	G	R	R	G	R	G	R	R	R	R	G	R	R	R	R	R	R	G	R	G	-	G
CX189928:570	-	C	C	C	C	S	C	C	-	C	S	C	S	S	C	S	C	C	C	S	S	C	C	C	C	C	-	S	C	C	C	S	S	C	S	S	S	S	C	S	S	S	C	S	C	C	C	C	C
CX189928:586	-	C	C	C	C	C	C	C	-	C	C	C	C	C	C	C	C	C	C	C	C	C	C	C	C	C	-	C	C	C	C	M	C	C	C	C	C	C	C	C	C	C	C	C	C	C	C	C	C
CX189928:587	-	T	T	T	T	T	T	T	-	T	T	T	T	T	T	T	T	T	T	T	T	T	T	T	T	T	-	T	T	T	T	K	T	T	T	T	T	T	T	T	T	T	T	T	T	T	T	T	T
CX189928:676	K	K	K	K	K	K	K	K	-	K	K	-	K	K	K	K	K	K	-	K	-	T	K	K	K	K	-	K	K	K	K	K	K	K	K	K	K	K	K	K	K	K	K	K	K	-	K	K	K
CX189931:293	G	G	G	-	G	G	G	G	-	G	G	G	-	G	G	R	G	G	R	G	G	G	R	G	G	G	G	G	G	G	G	G	G	G	G	G	G	G	G	G	G	G	G	G	A	G	G	G	G
CX189931:347	T	T	T	-	T	T	T	T	-	T	T	-	-	T	T	T	T	T	T	T	T	T	T	T	T	T	T	T	T	T	T	-	T	T	T	T	T	T	T	T	T	Y	T	T	T	T	T	T	T
CX189931:401	C	C	G	S	C	C	C	C	G	C	C	S	C	C	C	G	C	C	S	C	C	C	G	C	C	G	C	C	C	C	C	C	C	C	C	C	C	C	C	C	C	C	G	C	G	S	S	C	C
CX190011:287	A	M	A	A	M	A	A	M	A	M	A	A	A	A	M	A	A	A	-	A	A	M	A	-	-	A	A	M	M	M	A	A	A	A	A	A	A	A	A	A	-	A	A	-	-	A	A	A	A
CX190011:333	W	W	W	W	W	W	W	W	W	W	W	W	W	A	W	W	W	W	-	W	W	W	W	T	W	W	W	W	W	W	W	W	W	W	W	W	W	W	W	W	W	W	W	-	-	W	W	W	W
CX190011:335	A	A	R	R	A	R	R	A	R	A	R	A	R	A	A	R	R	A	-	R	A	A	R	R	R	R	A	A	A	A	A	R	A	R	R	R	R	A	R	R	A	R	R	-	-	R	A	R	R
CX190011:345	T	T	T	T	T	T	T	T	T	T	T	T	T	T	T	T	T	T	-	T	T	K	T	T	T	T	T	T	T	T	T	T	T	T	T	T	T	T	T	T	T	T	T	-	-	T	T	T	T
CX190011:369	T	Y	T	T	Y	-	T	Y	-	Y	T	T	T	T	Y	T	T	-	-	T	T	H	T	-	-	T	T	Y	Y	Y	T	T	T	T	T	T	T	T	T	T	Y	T	T	-	-	T	T	T	T
CX190050:74	G	G	G	G	G	G	G	G	-	G	G	-	G	G	G	G	G	G	G	G	G	A	G	G	G	G	G	G	G	G	G	G	G	G	G	G	G	G	G	G	G	G	G	G	G	G	G	-	-
CX190050:195	A	A	A	A	A	A	A	A	-	A	A	-	A	A	A	A	A	A	A	A	A	G	A	A	A	A	A	A	A	A	A	A	A	A	A	A	A	A	A	A	A	A	A	A	A	A	A	-	-
CX190050:365	C	Y	C	Y	Y	C	C	C	Y	C	C	Y	C	C	C	C	C	Y	Y	C	C	Y	C	Y	C	C	C	Y	C	C	C	C	C	C	C	C	C	C	C	C	C	C	C	C	Y	C	Y	Y	Y
CX190050:386	C	Y	Y	Y	Y	C	C	Y	T	C	Y	T	C	C	C	C	C	Y	T	C	C	T	C	Y	Y	C	Y	Y	C	C	Y	C	Y	C	C	C	Y	C	-	C	C	C	Y	C	Y	C	Y	T	T
CX190050:509	C	C	C	C	C	C	C	C	C	C	C	C	C	C	C	C	C	C	Y	C	C	Y	C	C	C	C	C	C	C	C	C	C	C	C	C	C	C	C	Y	C	C	C	C	C	C	C	C	C	C
CX190142:67	C	C	C	S	-	C	-	C	-	-	C	-	S	C	C	C	-	-	-	C	-	C	-	C	C	C	-	C	S	C	-	S	C	C	C	C	C	C	C	C	C	C	C	C	C	-	C	C	C
CX190142:89	R	R	R	R	-	R	-	R	R	-	R	R	R	R	R	R	R	R	-	R	R	R	R	R	R	R	-	R	R	R	-	R	R	A	R	R	R	R	R	R	R	R	R	R	R	R	R	R	R
CX190142:108	Y	Y	Y	Y	-	Y	Y	Y	Y	-	Y	Y	Y	Y	Y	Y	Y	Y	-	Y	Y	Y	Y	Y	Y	Y	-	Y	Y	Y	Y	Y	Y	C	Y	Y	Y	Y	Y	Y	Y	Y	Y	Y	Y	Y	Y	Y	Y
CX190142:154	T	T	T	T	T	T	T	T	T	-	T	K	T	T	T	T	T	Y	-	T	T	T	T	T	T	T	T	T	T	T	T	T	T	T	T	T	T	T	T	T	T	T	T	T	T	T	T	T	T
CX190142:156	C	C	C	C	C	C	C	C	C	-	C	C	C	C	C	C	C	Y	-	C	C	C	C	C	C	C	C	C	C	C	C	C	C	C	C	C	C	C	C	C	C	C	C	C	C	C	C	C	C
CX190142:219	T	T	W	T	-	T	-	W	W	-	T	-	T	T	T	T	T	W	-	T	T	T	T	T	T	W	-	T	T	T	T	W	W	T	T	T	T	T	T	T	W	T	W	T	T	T	T	T	T
CX190142:222	Y	Y	Y	Y	-	Y	-	Y	Y	-	Y	-	Y	Y	Y	Y	Y	Y	-	Y	Y	Y	Y	Y	Y	Y	-	Y	Y	Y	Y	Y	Y	Y	Y	Y	Y	Y	Y	Y	Y	Y	-	Y	Y	-	Y	Y	Y
CX190142:264	R	R	G	R	-	R	R	G	G	R	R	-	R	R	R	R	R	R	-	R	R	G	R	R	R	G	-	R	R	R	R	G	G	R	R	R	R	R	R	R	G	R	G	R	R	R	R	R	R
CX190142:269	R	R	A	R	-	R	R	A	A	R	R	A	R	R	R	R	R	R	R	R	R	A	R	R	R	A	-	R	R	R	R	A	A	R	R	R	R	R	R	R	A	R	A	R	R	R	R	R	R
CX190142:279	G	G	G	G	-	G	G	G	G	G	G	G	G	G	G	G	G	G	G	G	G	K	G	G	G	G	G	G	G	G	G	G	G	G	G	G	G	G	G	G	G	G	G	G	G	G	G	G	G
CX190142:281	A	A	M	M	-	A	A	M	M	A	A	M	A	A	A	A	A	M	A	A	A	A	A	A	A	M	A	A	A	A	A	M	M	A	A	A	A	A	A	A	M	A	M	A	A	A	A	A	A
CX190142:353	C	C	C	M	-	C	C	C	C	C	C	C	C	C	C	C	C	C	C	C	C	C	C	C	C	C	-	C	C	C	C	C	C	C	C	C	C	C	C	C	C	C	C	C	C	C	C	C	C
CX190142:430	A	A	G	A	-	A	-	G	G	-	A	G	A	A	A	A	A	R	R	A	A	G	A	A	A	G	-	A	A	A	A	R	G	A	A	A	A	A	A	A	G	A	G	A	A	A	A	A	A
CX190180:362	R	G	R	R	G	R	R	R	R	R	R	R	R	A	G	R	R	R	R	R	R	R	R	R	R	R	R	R	R	R	R	R	R	G	R	R	R	R	R	R	R	R	R	R	R	-	R	R	G
CX190180:425	Y	Y	Y	Y	T	Y	Y	Y	Y	Y	Y	Y	Y	Y	T	Y	Y	Y	Y	Y	Y	Y	Y	Y	Y	Y	Y	Y	Y	Y	Y	Y	Y	T	Y	Y	Y	Y	Y	Y	Y	T	Y	Y	Y	Y	Y	Y	T
CX190231:288	R	R	R	G	R	R	R	G	G	G	R	G	R	A	G	R	R	R	-	R	R	R	R	-	-	R	R	R	R	R	A	R	R	R	R	R	R	R	-	R	R	R	R	-	-	-	-	G	G
CX190231:305	G	G	G	G	G	G	G	G	G	R	G	G	G	G	G	G	G	G	-	G	G	G	G	-	G	G	-	G	G	G	G	G	G	G	G	G	G	G	G	G	G	G	-	-	-	-	G	G	G
CX190231:380	K	K	K	T	K	K	K	T	T	T	K	T	K	G	T	K	K	K	K	K	-	K	K	-	-	K	K	K	K	K	-	K	K	-	K	K	K	K	K	K	K	K	K	-	-	K	K	T	T
CX190231:446	Y	Y	Y	T	Y	Y	Y	T	T	T	Y	T	Y	C	T	Y	-	T	-	-	-	Y	Y	-	-	-	-	Y	Y	Y	C	-	Y	Y	Y	Y	Y	Y	Y	Y	Y	Y	-	-	-	-	Y	-	-
CX190231:483	K	K	K	K	K	K	K	T	T	T	K	T	K	G	T	K	K	T	K	K	-	K	K	-	K	-	K	K	K	K	G	K	K	K	K	K	K	-	-	K	K	K	-	-	-	-	K	-	T
CX190342:43	C	C	C	C	C	C	C	C	C	C	C	-	-	C	C	C	C	-	-	C	-	-	C	C	C	C	C	C	C	C	C	S	C	C	C	C	C	C	-	C	C	C	-	-	-	C	C	C	C
CX190342:46	C	C	C	C	C	C	C	C	Y	C	C	C	C	C	C	C	C	-	C	C	-	-	C	C	C	C	C	C	C	C	C	C	C	C	C	C	C	C	C	C	C	C	C	-	C	C	C	C	C
CX190342:66	T	T	T	T	T	T	T	T	T	T	T	T	T	T	T	T	T	T	T	T	T	C	T	T	T	T	T	T	T	T	T	T	T	T	T	T	T	T	T	T	T	T	T	T	T	T	T	T	T
CX190342:139	G	G	G	G	G	G	G	G	G	G	G	G	G	G	G	G	G	G	G	G	G	A	G	G	G	G	G	G	G	G	G	G	G	G	G	G	G	G	G	G	G	G	G	G	G	G	G	G	G
CX190417:206	-	K	K	K	K	K	K	K	G	K	K	G	K	K	K	G	K	K	G	K	K	K	G	K	K	K	K	K	K	K	K	K	K	K	K	K	K	K	K	K	K	K	K	K	K	K	K	K	K
CX190494:70	G	G	G	G	G	G	G	-	G	G	G	G	G	G	G	G	G	G	R	G	G	G	G	G	-	G	G	G	G	G	G	G	G	-	-	G	G	G	-	G	-	G	-	-	-	G	G	G	G
CX190494:94	T	Y	T	T	Y	T	T	-	Y	T	Y	T	Y	T	Y	T	T	T	T	Y	-	T	T	T	-	T	T	T	Y	T	T	T	T	-	-	T	T	-	-	Y	-	Y	-	-	-	T	Y	T	T
CX190494:118	Y	Y	C	Y	Y	Y	Y	-	T	Y	T	Y	Y	T	Y	C	C	Y	C	Y	T	C	C	Y	-	C	Y	C	Y	-	Y	Y	Y	-	-	C	C	-	-	Y	-	Y	-	-	-	-	Y	Y	C
CX190494:130	Y	T	T	Y	T	T	T	-	Y	Y	Y	Y	T	C	T	Y	T	T	T	T	Y	T	T	T	-	T	T	T	T	-	T	-	T	-	-	T	T	-	Y	T	-	T	-	-	-	T	T	T	T
CX190494:133	G	G	G	G	G	G	G	-	G	G	G	G	G	G	G	G	G	G	G	G	G	G	G	R	-	G	G	G	G	-	G	-	R	-	-	G	G	-	G	G	-	G	-	-	-	G	G	G	G
CX190494:163	G	K	G	K	K	K	K	-	K	G	K	G	K	G	K	G	G	K	G	K	K	G	G	G	-	G	G	K	K	-	K	G	-	-	K	G	G	G	K	K	K	K	K	-	-	-	K	K	K
CX190494:223	A	A	A	A	A	A	A	-	A	A	A	-	A	A	A	A	A	A	A	A	-	A	A	R	A	A	R	A	A	-	A	-	-	-	A	A	A	A	A	-	A	A	A	-	-	-	A	A	A
CX190570:96	A	A	A	A	A	A	A	A	A	A	A	A	A	-	A	A	A	A	A	A	A	A	A	A	A	A	A	A	A	A	A	A	A	A	A	A	A	A	A	A	A	A	A	A	A	A	A	A	A
CX190570:120	R	R	R	R	G	R	R	R	R	R	R	R	R	G	G	R	R	R	R	R	R	R	R	R	R	R	R	R	G	G	R	R	R	R	R	R	R	R	R	R	G	G	R	R	R	R	R	R	G
CX190570:264	G	G	G	G	G	G	G	G	R	G	G	G	G	G	R	G	G	G	-	G	G	G	G	G	G	G	G	G	G	G	R	G	R	G	G	G	G	G	G	G	G	R	G	G	G	G	G	G	G
CX190570:330	A	A	A	A	A	A	A	A	W	A	A	A	-	-	W	A	A	A	W	A	W	A	A	A	A	A	A	A	A	A	W	A	W	A	A	-	W	A	A	A	A	W	A	W	A	-	W	A	A
CX190570:332	M	M	-	M	M	M	C	M	C	M	M	M	-	-	C	M	M	M	C	M	C	M	M	M	M	M	M	M	M	M	C	M	C	M	M	-	C	M	M	M	M	M	C	C	M	-	C	M	M
CX190570:336	A	A	-	-	A	-	A	A	M	A	A	A	-	-	M	A	A	A	A	A	A	A	A	A	A	A	A	A	A	A	M	A	M	A	A	-	A	A	A	A	A	A	A	A	A	-	A	A	A
CX190585:93	T	Y	T	Y	T	T	Y	Y	C	Y	T	Y	T	Y	-	T	T	T	Y	T	T	-	T	T	T	T	Y	Y	C	Y	T	T	T	-	Y	T	T	T	T	Y	T	T	T	T	T	-	T	T	T
CX190755:185	A	G	G	R	G	G	G	A	G	G	G	G	G	G	G	A	G	G	R	G	A	A	G	G	A	G	G	G	G	G	G	R	G	G	G	G	A	A	A	G	G	G	A	G	G	G	G	G	A
CX190755:220	G	A	A	R	A	A	A	G	A	A	A	A	A	A	A	G	A	A	R	A	G	G	A	A	G	A	A	A	A	A	A	R	A	A	A	A	G	G	G	A	A	A	G	A	A	A	A	R	G
CX190755:462	G	C	C	S	C	C	C	G	C	C	C	C	C	C	C	G	C	C	S	C	G	G	C	C	G	C	C	C	C	C	C	S	C	C	C	C	G	G	G	C	C	C	G	C	C	C	S	C	G
CX190781:60	G	G	G	R	G	G	G	G	G	G	G	G	G	G	G	G	G	G	G	G	G	G	G	G	G	G	G	G	G	G	G	G	G	G	G	G	-	G	G	-	G	G	G	-	-	G	G	G	G
CX190781:87	T	T	T	T	T	T	T	T	C	T	T	T	T	T	T	T	T	T	T	T	T	T	T	T	T	T	T	T	T	T	C	T	T	T	T	T	-	T	T	-	T	T	T	-	-	T	T	C	T
CX190781:632	R	R	R	G	R	R	R	R	A	R	R	R	R	R	R	R	R	R	R	R	R	G	G	R	R	R	R	R	R	R	R	R	R	R	R	R	R	R	R	R	R	R	R	R	R	R	R	R	R
CX190781:668	C	C	C	Y	C	C	C	C	C	C	C	C	C	C	C	C	C	C	C	C	C	C	C	C	C	C	C	C	C	C	C	C	C	C	C	C	C	C	C	C	C	C	C	C	C	C	C	C	C
CX190781:671	G	G	G	G	G	G	G	G	K	G	G	G	G	G	G	G	G	G	G	G	G	G	G	G	G	G	G	G	G	G	G	G	G	G	G	G	G	G	G	G	G	G	G	G	G	G	G	G	G
CX190781:680	G	G	G	R	G	G	G	G	G	G	G	G	G	G	G	G	G	G	G	G	G	G	G	G	G	G	G	G	G	G	G	G	G	G	G	G	G	G	G	G	G	G	G	G	G	G	G	G	G
CX190781:698	Y	C	C	C	C	C	Y	C	Y	C	C	C	-	Y	C	C	C	C	C	C	Y	Y	C	C	C	C	C	C	C	C	C	Y	C	C	Y	C	Y	C	C	Y	C	C	C	Y	Y	C	C	C	C
CX191082:126	G	G	G	G	-	G	G	G	-	-	G	-	G	-	-	G	G	G	G	G	G	-	G	G	G	G	G	G	-	G	-	G	-	G	G	-	G	G	G	G	G	G	G	G	-	G	G	G	G
CX191192:117	Y	Y	Y	Y	Y	Y	Y	Y	Y	Y	Y	Y	Y	Y	Y	Y	Y	Y	Y	Y	-	-	Y	-	Y	Y	Y	Y	Y	Y	Y	Y	Y	C	Y	Y	Y	Y	Y	Y	Y	Y	Y	-	-	Y	Y	Y	Y
CX191192:125	Y	Y	Y	Y	Y	Y	Y	Y	Y	Y	Y	Y	Y	Y	Y	Y	Y	Y	Y	Y	Y	-	Y	-	Y	Y	Y	Y	Y	Y	Y	Y	Y	C	Y	Y	Y	Y	Y	Y	Y	Y	Y	-	-	Y	Y	Y	Y
CX191204:462	Y	Y	Y	Y	Y	Y	Y	Y	Y	Y	Y	Y	Y	Y	Y	Y	Y	Y	Y	Y	Y	C	Y	Y	Y	Y	Y	Y	Y	Y	Y	Y	Y	Y	Y	Y	Y	Y	Y	Y	Y	Y	Y	Y	Y	Y	Y	Y	Y
CX191204:465	T	Y	T	T	Y	T	T	T	T	T	T	T	T	T	T	T	T	Y	T	T	T	T	T	T	T	T	T	T	Y	Y	T	T	T	T	T	T	T	T	T	T	T	Y	T	T	T	T	T	Y	T
CX191204:480	R	R	R	R	R	R	R	R	R	R	R	R	R	R	R	R	R	R	R	R	R	A	R	R	R	R	R	R	R	G	R	R	R	R	R	R	R	R	R	R	R	R	R	R	R	R	R	R	R
CX191224:257	R	R	R	R	R	R	R	G	R	R	R	R	R	R	R	R	G	R	-	R	R	R	R	R	R	R	R	R	R	R	R	R	-	R	R	R	R	R	R	R	R	R	R	R	G	R	-	R	G
CX191224:280	T	T	T	T	T	T	T	Y	T	T	T	T	T	T	T	T	Y	T	T	T	T	T	T	T	T	T	T	T	T	T	T	T	-	T	T	T	T	T	T	T	T	T	T	T	Y	T	Y	T	Y
CX191734:143	C	C	C	C	C	C	C	C	C	-	C	C	C	C	C	C	C	C	-	C	C	C	C	C	C	C	C	C	C	C	C	-	C	C	C	C	C	C	C	C	C	C	C	C	C	C	C	C	C
CX191760:131	Y	Y	Y	C	Y	Y	Y	C	Y	C	Y	Y	Y	Y	Y	Y	Y	Y	-	Y	Y	T	Y	Y	Y	Y	T	T	Y	Y	Y	Y	T	Y	Y	Y	Y	Y	Y	Y	Y	Y	Y	Y	Y	Y	Y	C	C
CX191760:491	-	C	C	-	C	C	C	-	C	-	C	-	-	-	C	C	C	C	C	C	C	C	C	C	C	C	C	C	C	C	C	C	C	C	C	C	C	C	C	C	C	C	C	C	C	C	C	-	-
CX191794:19	R	R	G	R	R	R	R	R	R	R	R	R	R	R	R	R	R	R	R	R	R	R	R	R	R	R	R	R	R	R	R	R	R	R	R	R	R	R	R	R	R	R	R	R	R	R	R	R	R
CX191794:46	R	R	R	R	R	R	R	R	R	R	A	R	R	A	R	A	A	R	R	R	R	A	R	R	R	R	R	R	R	R	A	R	A	R	A	R	R	R	R	R	A	R	R	R	R	R	R	A	R
CX191794:91	C	C	C	C	C	C	C	C	C	C	C	C	C	C	C	C	C	C	C	C	C	C	C	C	C	C	C	C	C	C	C	C	C	C	C	C	C	C	C	C	C	C	C	C	C	C	C	C	C
CX191794:124	R	R	G	R	R	R	R	G	R	R	R	R	R	G	R	R	R	R	G	R	R	G	G	R	R	G	G	R	G	G	R	R	R	G	R	R	R	R	R	R	R	R	R	R	R	R	R	G	G
CX191794:136	A	R	R	R	R	R	R	R	R	G	R	G	R	R	G	G	R	R	G	R	R	A	R	R	R	R	R	G	R	R	G	R	G	R	R	R	R	R	R	G	R	R	R	R	G	R	G	G	R
CX191794:142	A	W	A	W	W	A	W	W	W	W	A	W	W	W	W	A	A	W	W	A	A	A	W	A	W	A	W	W	W	W	W	W	W	W	W	A	A	A	A	W	W	W	W	W	T	W	W	T	W
CX191794:172	T	T	Y	T	T	Y	T	T	T	-	Y	-	T	T	-	-	Y	T	-	Y	Y	T	T	T	T	Y	T	-	T	T	-	Y	-	T	T	Y	Y	Y	Y	-	T	T	T	T	-	T	-	-	T
CX191794:178	C	C	S	-	C	S	C	C	C	-	S	-	S	S	-	-	S	C	-	S	S	S	S	C	C	S	G	-	C	C	-	S	-	C	C	C	S	S	S	-	C	C	S	S	-	S	-	-	C
CX191794:205	G	R	G	R	R	G	G	R	R	R	G	A	G	G	A	G	G	R	R	G	G	G	G	G	R	G	R	A	R	R	A	G	A	R	G	G	G	G	G	G	R	R	G	G	A	G	R	A	R
CX191794:217	C	C	C	C	C	C	C	C	C	C	C	C	C	C	C	C	C	C	C	C	C	Y	C	C	C	C	Y	C	C	C	C	C	C	C	C	C	C	C	C	C	C	C	C	C	C	C	C	C	C
CX191794:223	T	Y	Y	Y	Y	Y	Y	Y	Y	C	Y	Y	Y	Y	C	C	Y	Y	C	Y	Y	Y	Y	T	Y	Y	C	C	Y	Y	C	Y	C	Y	Y	Y	Y	Y	Y	C	Y	Y	Y	Y	C	Y	C	C	Y
[truncated: 223,012+ more rows]
[truncated: 52 more columns]
