# Supplementary material for: Associative Transcriptomics Study Dissects the Genetic Architecture of Seed Glucosinolate Content in Brassica napus
Source: DNA Res. 2014 Jul 15;21(6):613–25. doi: 10.1093/dnares/dsu024 (PMC4263295; doi:10.1093/dnares/dsu024)
Supplement: Supplementary Data [file supp_dsu024_dsu024supp_table3.xlsx]

## Sheet: Sheet1
Supplementary Table S3. Gene model and annotation for GEM within the 'lightblue4' module
The putative genes involved in glucosinolate biosynthesis are marked in red
No.	GEM	Unigene	AGI	Annotation
1	C_BQ791565	BQ791565	AT3G47820	protein.degradation.ubiquitin.E3.RING
2	C_CD826627	CD826627	AT5G61390	DNA.exonuclease
3	C_DN964615	DN964615	AT5G17920	amino acid metabolism.synthesis.aspartate family.methionine
4	A_DY009740, C_DY009740	DY009740	AT5G23010	sulfur-containing.glucosinolates.synthesis.aliphatic.methylthioalkylmalate synthase (MAM)
5	A_DY026256, C_DY026256	DY026256	AT1G51610	transport.metal
6	C_DY029109	DY029109	AT5G61970	protein.targeting.secretory pathway.unspecified
7	C_EE401951	EE401951	AT5G23010	sulfur-containing.glucosinolates.synthesis.aliphatic.methylthioalkylmalate synthase (MAM)
8	C_EE411799	EE411799	AT5G58210	not assigned.no ontology.hydroxyproline rich proteins
9	A_EE440247	EE440247	AT1G48550	unknown protein
10	C_EE467545	EE467545	AT1G78320	misc.glutathione S transferases
11	C_EE556875	EE556875	AT4G14880	amino acid metabolism.synthesis.serine-glycine-cysteine group.cysteine.OASTL
12	C_EL586763	EL586763	AT5G01500	transport.metabolite transporters at the mitochondrial membrane
13	C_ES899634	ES899634
14	A_ES909331	ES909331	AT1G19190	not assigned.no ontology
15	C_ES915996	ES915996	AT1G04990	RNA.regulation of transcription.C2H2 zinc finger family
16	C_ES917650	ES917650	AT5G23010	sulfur-containing.glucosinolates.synthesis.aliphatic.methylthioalkylmalate synthase (MAM)
17	C_ES936520	ES936520	AT4G12030	sulfur-containing.glucosinolates.transport.aliphatic
18	A_ES984269	ES984269	AT1G18590	misc.sulfotransferase
19	C_EV012388	EV012388
20	A_EV069148	EV069148	AT3G05250	protein.degradation.ubiquitin.E3.RING
21	C_EV147949	EV147949	AT4G01850	amino acid metabolism.synthesis.aspartate family.methionine.S-adenosylmethionine synthetase
22	C_EV163111	EV163111	AT3G07940	RNA.regulation of transcription.C2H2 zinc finger family
23	C_EV166431	EV166431	AT5G42590	misc.cytochrome P450
24	A_EX043693	EX043693	AT5G07690	MYB29, sulfur-containing.glucosinolates.regulation.aliphatic
25	A_EX044115	EX044115	AT5G67150	transferase.phenylpropanoids
26	A_EX055750, C_EX055750	EX055750	AT4G12030	bile acid:sodium symporter, sulfur-containing.glucosinolates.transport.aliphatic
27	A_EX056141	EX056141	AT3G02020	amino acid metabolism.synthesis.aspartate family.misc.homoserine.aspartate kinase
28	A_EX056879	EX056879
29	C_EX091739	EX091739
30	C_EX101229	EX101229
31	C_EX110829	EX110829	AT4G04830	RNA.regulation of transcription.putative transcription regulator
32	C_JCVI_10648	JCVI_10648	AT4G39940	S-assimilation.AKN
33	A_JCVI_11539, C_JCVI_11539	JCVI_11539	AT3G54600	not assigned.no ontology
34	C_JCVI_1166	JCVI_1166	AT4G14880	amino acid metabolism.synthesis.serine-glycine-cysteine group.cysteine.OASTL
35	C_JCVI_11893	JCVI_11893	AT2G39430	stress.biotic.PR-proteins
36	C_JCVI_12068	JCVI_12068	AT4G01850	amino acid metabolism.synthesis.aspartate family.methionine.S-adenosylmethionine synthetase
37	A_JCVI_12709, C_JCVI_12709	JCVI_12709	AT3G19710	branched-chain-amino-acid transaminase/ catalytic, amino acid metabolism.synthesis.branched chain group.common.branched-chain amino acid aminotransferase
38	C_JCVI_12878	JCVI_12878	AT1G72810	amino acid metabolism.synthesis.aspartate family.threonine.threonine synthase
39	A_JCVI_1293, C_JCVI_1293	JCVI_1293	AT2G25450	sulfur-containing.glucosinolates.synthesis.aliphatic.2-oxoglutarate-dependent dioxygenase
40	C_JCVI_13139	JCVI_13139	AT1G12200	misc.oxidases - copper, flavone etc.
41	C_JCVI_13343	JCVI_13343	AT5G62680	transport.peptides and oligopeptides
42	A_JCVI_13810	JCVI_13810	AT3G20390	RNA.processing.ribonucleases
43	C_JCVI_13939	JCVI_13939	AT3G08640	not assigned.no ontology
44	C_JCVI_148	JCVI_148	AT3G22890	S-assimilation.APS
45	A_JCVI_14856	JCVI_14856	AT5G07460	DNA.synthesis/chromatin structure
46	C_JCVI_1550	JCVI_1550	AT1G54040	sulfur-containing.glucosinolates.degradation.nitrilespecifier protein.epithiospecifier protein
47	A_JCVI_16890, C_JCVI_16890	JCVI_16890	AT4G12030	bile acid:sodium symporter. sulfur-containing.glucosinolates.transport.aliphatic
48	C_JCVI_17243	JCVI_17243	AT1G74090	misc.sulfotransferase
49	A_JCVI_17335, C_JCVI_17335	JCVI_17335	AT1G16410	CYP79F1 (SUPERSHOOT 1)
50	A_JCVI_17559	JCVI_17559	AT2G46650	redox.ascorbate and glutathione
51	C_JCVI_181	JCVI_181	AT5G67400	misc.peroxidases
52	A_JCVI_18213, C_JCVI_18213	JCVI_18213	AT3G19710	glucosinolates.synthesis.aliphatic.branched-chain amino acid aminotransferase (BCAT/MAAT)
53	A_JCVI_18269	JCVI_18269	AT1G68750	glycolysis.cytosolic branch.phospho-enol-pyruvate carboxylase (PEPC)
54	A_JCVI_18791, C_JCVI_18791	JCVI_18791	AT3G03780	amino acid metabolism.synthesis.aspartate family.methionine.methionine synthase
55	A_JCVI_19574, C_JCVI_19574	JCVI_19574	AT4G03060	glucosinolates.synthesis.aliphatic.glucosinolate 2-oxoglutarate-dependent dioxygenase (AOP)
56	A_JCVI_20653, C_JCVI_20653	JCVI_20653	AT3G03780	amino acid metabolism.synthesis.aspartate family.methionine.methionine synthase
57	A_JCVI_2086	JCVI_2086	AT2G36530	glycolysis.cytosolic branch.enolase
58	A_JCVI_20894	JCVI_20894	AT5G23950	unknown protein
59	C_JCVI_21463	JCVI_21463	AT4G27780	lipid metabolism.FA synthesis and FA elongation.acyl-CoA binding protein
60	C_JCVI_22890	JCVI_22890
61	A_JCVI_23522	JCVI_23522	AT5G44720	Co-factor and vitamine metabolism.molybdenum cofactor
62	C_JCVI_24921	JCVI_24921	AT1G74090	misc.sulfotransferase
63	A_JCVI_26799, C_JCVI_26799	JCVI_26799	AT4G13770	sulfur-containing.glucosinolates.synthesis.aliphatic.CYP83A1 phenylacetaldoxime monooxygenase
64	C_JCVI_26916	JCVI_26916	AT5G01500	transport.metabolite transporters at the mitochondrial membrane
65	C_JCVI_28314	JCVI_28314	AT5G63970	protein.degradation.ubiquitin.E3.RING
66	A_JCVI_30455, C_JCVI_30455	JCVI_30455	AT5G23010	sulfur-containing.glucosinolates.synthesis.aliphatic.methylthioalkylmalate synthase (MAM)
67	A_JCVI_31233	JCVI_31233	AT4G03070	secondary metabolism.sulfur-containing.glucosinolates
68	A_JCVI_31290	JCVI_31290	AT1G24100	hormone metabolism.auxin.synthesis-degradation
69	C_JCVI_31427	JCVI_31427	AT5G63860	stress.abiotic.light
70	A_JCVI_32160, C_JCVI_32160	JCVI_32160	AT1G74090	misc.sulfotransferase
71	A_JCVI_32185	JCVI_32185	AT2G20610	amino acid metabolism.degradation.aromatic aa.tyrosine
72	C_JCVI_32185	JCVI_32185	AT2G20610	SUR1 (SUPERROOT 1), amino acid metabolism.degradation.aromatic aa.tyrosine
73	A_JCVI_33976	JCVI_33976	AT4G15670	redox.glutaredoxins
74	A_JCVI_34763, C_JCVI_34763	JCVI_34763	AT3G19710	sulfur-containing.glucosinolates.synthesis.aliphatic.branched-chain amino acid aminotransferase (BCAT/MAAT)
75	A_JCVI_35653, C_JCVI_35653	JCVI_35653	AT4G20240	misc.cytochrome P450
76	C_JCVI_39812	JCVI_39812	AT5G62500	cell.organisation
77	A_JCVI_40613	JCVI_40613	AT5G61420	RNA.regulation of transcription.MYB domain transcription factor family
78	A_JCVI_4085	JCVI_4085	AT5G24240	protein.degradation.ubiquitin
79	A_JCVI_41905, C_JCVI_41905	JCVI_41905	AT4G39940	S-assimilation.AKN
80	A_JCVI_4859, C_JCVI_4859	JCVI_4859	AT1G65980	redox.peroxiredoxin
81	C_JCVI_531	JCVI_531	AT2G20610	SUR1 (SUPERROOT 1), sulfur amino acid metabolic process
82	C_JCVI_5503	JCVI_5503	AT5G36080	not assigned.unknown
83	A_JCVI_5550, C_JCVI_5550	JCVI_5550	AT5G14200	amino acid metabolism.synthesis.branched chain group.leucine specific.3-isopropylmalate dehydrogenase
84	A_JCVI_6771, C_JCVI_6771	JCVI_6771	AT2G31790	secondary metabolism.sulfur-containing.glucosinolates.synthesis.aliphatic.UDP-glycosyltransferase
85	C_JCVI_6794	JCVI_6794	AT5G61190	nucleic acid binding / zinc ion binding
86	A_JCVI_6891, C_JCVI_6891	JCVI_6891	AT3G03190	misc.glutathione S transferases
87	C_JCVI_7545	JCVI_7545	AT5G23920	unknown protein
88	A_JCVI_9537	JCVI_9537	AT5G23090	RNA.regulation of transcription.CCAAT box binding factor family, DR1
89	A_JCVI_970	JCVI_970	AT1G64355	not assigned.unknown
90	C_JCVI_976	JCVI_976	AT5G62350	misc.invertase/pectin methylesterase inhibitor family protein
91	A_JCVI_9973, C_JCVI_9973	JCVI_9973	AT2G25450	hormone metabolism.ethylene.synthesis-degradation
