# Supplementary material for: Associative Transcriptomics Study Dissects the Genetic Architecture of Seed Glucosinolate Content in Brassica napus
Source: DNA Res. 2014 Jul 15;21(6):613–25. doi: 10.1093/dnares/dsu024 (PMC4263295; doi:10.1093/dnares/dsu024)
Supplement: Supplementary Data [file supp_dsu024_dsu024supp_table4.xlsx]

## Sheet: Sheet1
Supplementary Table S4. Summary of known and new SNP at JCVI_13343 (BnA.GTR2a) locus
Origin a	Position (bp) b
	469	538	565	571	625	640	655	667	688	727	748	775	860	861	952
Genomic DNA	Y/C	Y/C	Y/C	G/A	C	S/C	G/T	C	A	G/A	G/A	C	G/R	S/C	T
mRNA	Y/C	-	-	-	Y/C	-	G/K	C/Y	W/A	-	-	C/Y	G/R	S/C	T/Y
a SNP is called by PCR amplifying and resequencing of genomic DNA from 43 B. napus lines, or by mRNA-Seq of 101 lines.
b The position of each SNP is based on the unigene JCVI_13343. International Union of Biochemistry ambiguity codes: Y= C or T; K= G or T; W=A or T; S= C or G; R= A or G.
